# Supplementary material for: (2,2′-Bipyridine-κ2 N,N′)bromido(1,4,7-trithia­cyclo­nonane-κ3 S,S′,S′′)ruthenium(II) hexa­fluoridophosphate
Source: Acta Crystallogr Sect E Struct Rep Online. 2011 Jan 26;67(Pt 2):m263. doi: 10.1107/S1600536811002662 (PMC3051521; doi:10.1107/S1600536811002662)
Supplement: Supplementary file 1 [file e-67-0m263-sup1.cif]

##############################################################################
###                                                                        ###
###        Electronic paper (Acta Crystallographica Section E)             ###
###                                                                        ###
##############################################################################
#                                                                            #
# This CIF contains the data in a paper accepted for publication in Acta     #
# Crystallographica Section E. It conforms to the requirements of Notes      #
# for Authors for Section E, and has been peer reviewed under the auspices   #
# of the IUCr Commission on Journals.                                        #
#                                                                            #
# Full details of the Crystallographic Information File format               #
# are given in the paper "The Crystallographic Information File (CIF):       #
# a New Standard Archive File for Crystallography" by S. R. Hall, F. H.      #
# Allen and I. D. Brown [Acta Cryst. (1991), A47, 655-685].                  #
#                                                                            #
# The current version of the core CIF dictionary is obtainable from          #
# ftp://ftp.iucr.org/pub/cif_core.dic. The current version number is 2.4.    #
#                                                                            #
# Software is freely available for graphical display of the structure(s) in  #
# this CIF.  For information consult the CIF home page http://www.iucr.org/  #
# cif/home.html                                                              #
#                                                                            #
# This file may be used for bona fide research purposes within the           #
# scientific community so long as proper attribution is given to the journal # 
# article from which it was obtained.                                        #
#                                                                            #
##############################################################################
                                             
data_global
_journal_date_recd_electronic     2011-01-18
_journal_date_accepted     2011-01-19
_journal_name_full     'Acta Crystallographica, Section E'
_journal_year     2011
_journal_volume     67
_journal_issue      2
_journal_page_first     m263
_journal_page_last     m263
_journal_paper_category     QM
_journal_coeditor_code     CV5041
_publ_contact_author_name     'Filipe A. Almeida Paz'
_publ_contact_author_address
;
 Department of Chemistry
 University of Aveiro
 CICECO
 3810-193
 Aveiro
 Portugal
;
_publ_contact_author_email     filipe.paz@ua.pt
_publ_contact_author_fax     '+351 234 401470'
_publ_contact_author_phone     '+351 234 370200'
_publ_section_title
;\
(2,2'-Bipyridine-\k^2^<i>N</i>,<i>N'</i>)bromido(1,4,7-trithiacyclononane-\
\k^3^<i>S</i>,<i>S</i>',<i>S</i>'')ruthenium(II) hexafluoridophosphate
;
loop_
    _publ_author_name
    _publ_author_footnote
    _publ_author_address
    'Fernandes, Jos\'e A.' .
;
Department of Chemistry
University of Aveiro
CICECO
3810-193 Aveiro
Portugal
;
    'Almeida Paz, Filipe A.' .
;
Department of Chemistry
University of Aveiro
CICECO
3810-193 Aveiro
Portugal
;
    'Ramos, Ana I.' .
;
Department of Chemistry
University of Aveiro
CICECO
3810-193 Aveiro
Portugal
;
    'Santos, Teresa M.' .
;
Department of Chemistry
University of Aveiro
CICECO
3810-193 Aveiro
Portugal
;
    'Braga, Susana S.' .
;
Department of Chemistry
University of Aveiro
CICECO
3810-193 Aveiro
Portugal
;
data_I
_chemical_name_systematic
;
(2,2'-Bipyridine-\k^2^<i>N</i>,<i>N'</i>)bromido(1,4,7-trithiacyclononane-
\k^3^<i>S</i>,<i>S</i>',<i>S</i>'')ruthenium(II) hexafluoridophosphate
;
_chemical_name_common     ?
_chemical_formula_moiety     'C16 H20 Br N2 Ru S3 +, F6 P -'
_chemical_formula_sum     'C16 H20 Br F6 N2 P Ru S3'
_chemical_formula_iupac     '[Ru Br (C10 H8 N2) (C6 H12 S3)] P F6'
_chemical_formula_weight     662.47
_chemical_melting_point     ?
_symmetry_cell_setting     monoclinic
_symmetry_space_group_name_H-M     'P 21/c'
_symmetry_space_group_name_Hall     '-P 2ybc'
loop_
    _symmetry_equiv_pos_as_xyz
    'x, y, z'
    '-x, y+1/2, -z+1/2'
    '-x, -y, -z'
    'x, -y-1/2, z-1/2'
_cell_length_a     12.0660(7)
_cell_length_b     13.4377(8)
_cell_length_c     13.3359(8)
_cell_angle_alpha     90.00
_cell_angle_beta     98.446(3)
_cell_angle_gamma     90.00
_cell_volume     2138.8(2)
_cell_formula_units_Z     4
_cell_measurement_reflns_used     9897
_cell_measurement_theta_min     2.61
_cell_measurement_theta_max     30.39
_cell_measurement_temperature     150(2)
_exptl_crystal_description     Block
_exptl_crystal_colour     Orange
_exptl_crystal_size_max     0.16
_exptl_crystal_size_mid     0.12
_exptl_crystal_size_min     0.10
_exptl_crystal_density_diffrn     2.057
_exptl_crystal_density_meas     ?
_exptl_crystal_density_method     'not measured'
_exptl_crystal_F_000     1304
_exptl_absorpt_coefficient_mu     3.028
_exptl_absorpt_correction_type     multi-scan
_exptl_absorpt_process_details     '(SADABS; Sheldrick, 1998)'
_exptl_absorpt_correction_T_min     0.6430
_exptl_absorpt_correction_T_max     0.7516
_exptl_special_details
;
;
_diffrn_ambient_temperature     150(2)
_diffrn_radiation_type     MoK\a
_diffrn_radiation_wavelength     0.71073
_diffrn_radiation_source     'fine-focus sealed tube'
_diffrn_radiation_monochromator     graphite
_diffrn_measurement_device_type     'Bruker APEXII X8 KappaCCD'
_diffrn_measurement_method     '\w and \f'
_diffrn_detector_area_resol_mean     ?
_diffrn_reflns_number     38626
_diffrn_reflns_av_R_equivalents     0.0348
_diffrn_reflns_av_sigmaI/netI     0.0282
_diffrn_reflns_theta_min     3.63
_diffrn_reflns_theta_max     29.13
_diffrn_reflns_theta_full     29.13
_diffrn_measured_fraction_theta_max     0.996
_diffrn_measured_fraction_theta_full     0.996
_diffrn_reflns_limit_h_min     -16
_diffrn_reflns_limit_h_max     13
_diffrn_reflns_limit_k_min     -14
_diffrn_reflns_limit_k_max     18
_diffrn_reflns_limit_l_min     -18
_diffrn_reflns_limit_l_max     15
_diffrn_standards_number     0
_diffrn_standards_interval_count     .
_diffrn_standards_interval_time     .
_diffrn_standards_decay_%     ?
_refine_special_details
;
Refinement of <i>F</i>^2^ against ALL reflections. The weighted <i>R</i>-factor
<i>wR</i> and goodness of fit <i>S</i> are based on <i>F</i>^2^, conventional
<i>R</i>-factors <i>R</i> are based on <i>F</i>, with <i>F</i> set to zero for
negative <i>F</i>^2^. The threshold expression of <i>F</i>^2^ >
\s(<i>F</i>^2^) is used only for calculating <i>R</i>-factors(gt) <i>etc</i>.
and is not relevant to the choice of reflections for refinement.
<i>R</i>-factors based on <i>F</i>^2^ are statistically about twice as large
as those based on <i>F</i>, and <i>R</i>- factors based on ALL data will be
even larger.
;
_reflns_number_total     5736
_reflns_number_gt     4989
_reflns_threshold_expression     I>2\s(I)
_refine_ls_structure_factor_coef     Fsqd
_refine_ls_matrix_type     full
_refine_ls_R_factor_all     0.0290
_refine_ls_R_factor_gt     0.0220
_refine_ls_wR_factor_gt     0.0443
_refine_ls_wR_factor_ref     0.0459
_refine_ls_goodness_of_fit_ref     1.059
_refine_ls_restrained_S_all     1.059
_refine_ls_number_reflns     5736
_refine_ls_number_parameters     271
_refine_ls_number_restraints     0
_refine_ls_hydrogen_treatment     constr
_refine_ls_weighting_scheme     calc
_refine_ls_weighting_details
         'calc w=1/[\s^2^(Fo^2^)+(0.0166P)^2^+1.1306P] where P=(Fo^2^+2Fc^2^)/3'
_atom_sites_solution_hydrogens     geom
_atom_sites_solution_primary     direct
_atom_sites_solution_secondary     difmap
_refine_ls_shift/su_max     0.002
_refine_ls_shift/su_mean     0.000
_refine_diff_density_max     0.522
_refine_diff_density_min     -0.633
_refine_ls_extinction_method     none
_refine_ls_extinction_coef     ?
loop_
    _atom_type_symbol
    _atom_type_description
    _atom_type_scat_dispersion_real
    _atom_type_scat_dispersion_imag
    _atom_type_scat_source
    'C' 'C' 0.0033 0.0016
                         'International Tables Vol C Tables 4.2.6.8 and 6.1.1.4'
    'H' 'H' 0.0000 0.0000
                         'International Tables Vol C Tables 4.2.6.8 and 6.1.1.4'
    'N' 'N' 0.0061 0.0033
                         'International Tables Vol C Tables 4.2.6.8 and 6.1.1.4'
    'S' 'S' 0.1246 0.1234
                         'International Tables Vol C Tables 4.2.6.8 and 6.1.1.4'
    'Br' 'Br' -0.2901 2.4595
                         'International Tables Vol C Tables 4.2.6.8 and 6.1.1.4'
    'F' 'F' 0.0171 0.0103
                         'International Tables Vol C Tables 4.2.6.8 and 6.1.1.4'
    'P' 'P' 0.1023 0.0942
                         'International Tables Vol C Tables 4.2.6.8 and 6.1.1.4'
    'Ru' 'Ru' -1.2594 0.8363
                         'International Tables Vol C Tables 4.2.6.8 and 6.1.1.4'
_computing_data_collection     'APEX2 (Bruker, 2006)'
_computing_cell_refinement     'SAINT-Plus (Bruker, 2005)'
_computing_data_reduction     'SAINT-Plus (Bruker, 2005)'
_computing_structure_solution     'SHELXTL (Sheldrick, 2008)'
_computing_structure_refinement     'SHELXTL (Sheldrick, 2008)'
_computing_molecular_graphics     'DIAMOND (Brandenburg, 2009)'
_computing_publication_material     'SHELXTL (Sheldrick, 2008)'
loop_
    _atom_site_type_symbol
    _atom_site_label
    _atom_site_fract_x
    _atom_site_fract_y
    _atom_site_fract_z
    _atom_site_U_iso_or_equiv
    _atom_site_adp_type
    _atom_site_calc_flag
    _atom_site_refinement_flags
    _atom_site_occupancy
    _atom_site_disorder_assembly
    _atom_site_disorder_group
    Ru Ru1 0.833904(11) 0.100271(10) 0.308671(10) 0.01013(4) Uani d . 1 . .
    Br Br1 0.971376(14) 0.213830(13) 0.421622(13) 0.01640(5) Uani d . 1 . .
    S S1 0.71000(3) 0.00388(3) 0.20501(3) 0.01421(9) Uani d . 1 . .
    S S2 0.88870(4) 0.17069(3) 0.16651(3) 0.01378(9) Uani d . 1 . .
    S S3 0.96835(3) -0.02031(3) 0.29973(3) 0.01433(9) Uani d . 1 . .
    N N1 0.77196(11) 0.04462(11) 0.43571(10) 0.0125(3) Uani d . 1 . .
    N N2 0.71002(12) 0.20371(11) 0.32732(10) 0.0126(3) Uani d . 1 . .
    C C1 0.81031(15) -0.03531(14) 0.49059(13) 0.0173(4) Uani d . 1 . .
    H H1 0.8766 -0.0668 0.4760 0.021 Uiso calc R 1 . .
    C C2 0.75773(16) -0.07386(15) 0.56726(14) 0.0197(4) Uani d . 1 . .
    H H2 0.7866 -0.1313 0.6035 0.024 Uiso calc R 1 . .
    C C3 0.66248(16) -0.02759(14) 0.59036(14) 0.0195(4) Uani d . 1 . .
    H H3 0.6240 -0.0534 0.6419 0.023 Uiso calc R 1 . .
    C C4 0.62398(15) 0.05704(14) 0.53721(13) 0.0182(4) Uani d . 1 . .
    H H4 0.5599 0.0911 0.5534 0.022 Uiso calc R 1 . .
    C C5 0.67964(14) 0.09190(13) 0.46003(13) 0.0135(3) Uani d . 1 . .
    C C6 0.64656(14) 0.18211(13) 0.40071(13) 0.0128(3) Uani d . 1 . .
    C C7 0.55971(14) 0.24479(14) 0.41964(13) 0.0165(4) Uani d . 1 . .
    H H7 0.5145 0.2275 0.4696 0.020 Uiso calc R 1 . .
    C C8 0.53990(15) 0.33168(14) 0.36549(14) 0.0191(4) Uani d . 1 . .
    H H8 0.4811 0.3750 0.3777 0.023 Uiso calc R 1 . .
    C C9 0.60684(15) 0.35527(14) 0.29292(14) 0.0186(4) Uani d . 1 . .
    H H9 0.5958 0.4156 0.2556 0.022 Uiso calc R 1 . .
    C C10 0.68995(15) 0.28951(14) 0.27577(13) 0.0169(4) Uani d . 1 . .
    H H10 0.7350 0.3055 0.2253 0.020 Uiso calc R 1 . .
    C C11 0.69306(15) 0.07354(14) 0.08615(13) 0.0177(4) Uani d . 1 . .
    H H11A 0.6553 0.0307 0.0311 0.021 Uiso calc R 1 . .
    H H11B 0.6441 0.1317 0.0922 0.021 Uiso calc R 1 . .
    C C12 0.80353(15) 0.10941(14) 0.05783(13) 0.0176(4) Uani d . 1 . .
    H H12A 0.7890 0.1569 0.0006 0.021 Uiso calc R 1 . .
    H H12B 0.8454 0.0521 0.0355 0.021 Uiso calc R 1 . .
    C C13 1.02665(15) 0.11727(14) 0.16039(15) 0.0185(4) Uani d . 1 . .
    H H13A 1.0454 0.1271 0.0913 0.022 Uiso calc R 1 . .
    H H13B 1.0831 0.1534 0.2083 0.022 Uiso calc R 1 . .
    C C14 1.03368(15) 0.00714(14) 0.18570(14) 0.0188(4) Uani d . 1 . .
    H H14A 1.1132 -0.0137 0.1976 0.023 Uiso calc R 1 . .
    H H14B 0.9952 -0.0315 0.1275 0.023 Uiso calc R 1 . .
    C C15 0.88524(15) -0.12899(13) 0.25441(14) 0.0168(4) Uani d . 1 . .
    H H15A 0.9348 -0.1787 0.2289 0.020 Uiso calc R 1 . .
    H H15B 0.8544 -0.1593 0.3120 0.020 Uiso calc R 1 . .
    C C16 0.78971(15) -0.10518(13) 0.17114(14) 0.0180(4) Uani d . 1 . .
    H H16A 0.7391 -0.1633 0.1596 0.022 Uiso calc R 1 . .
    H H16B 0.8199 -0.0915 0.1074 0.022 Uiso calc R 1 . .
    P P1 0.34992(4) 0.16856(4) 0.13197(4) 0.01782(10) Uani d . 1 . .
    F F1 0.39585(10) 0.13350(10) 0.03098(9) 0.0359(3) Uani d . 1 . .
    F F2 0.41610(11) 0.27096(10) 0.12942(10) 0.0384(3) Uani d . 1 . .
    F F3 0.45640(10) 0.11898(10) 0.19885(10) 0.0372(3) Uani d . 1 . .
    F F4 0.28321(10) 0.06540(9) 0.13318(10) 0.0327(3) Uani d . 1 . .
    F F5 0.24266(10) 0.21698(10) 0.06555(10) 0.0367(3) Uani d . 1 . .
    F F6 0.30399(11) 0.20190(9) 0.23321(9) 0.0343(3) Uani d . 1 . .
loop_
    _atom_site_aniso_label
    _atom_site_aniso_U_11
    _atom_site_aniso_U_22
    _atom_site_aniso_U_33
    _atom_site_aniso_U_12
    _atom_site_aniso_U_13
    _atom_site_aniso_U_23
    Ru1 0.01007(7) 0.00943(7) 0.01135(7) 0.00047(5) 0.00314(5) -0.00005(5)
    Br1 0.01564(9) 0.01541(10) 0.01780(9) -0.00099(7) 0.00133(7) -0.00329(7)
    S1 0.0131(2) 0.0135(2) 0.0161(2) -0.00181(17) 0.00253(16) 0.00033(17)
    S2 0.0153(2) 0.0123(2) 0.0147(2) -0.00110(17) 0.00545(16) 0.00033(17)
    S3 0.0128(2) 0.0124(2) 0.0185(2) 0.00123(17) 0.00418(16) 0.00010(18)
    N1 0.0130(7) 0.0127(8) 0.0120(7) 0.0009(6) 0.0023(5) -0.0006(6)
    N2 0.0132(7) 0.0121(8) 0.0123(7) 0.0007(6) 0.0017(5) -0.0012(6)
    C1 0.0190(9) 0.0166(10) 0.0163(9) 0.0032(8) 0.0022(7) 0.0006(7)
    C2 0.0264(10) 0.0165(10) 0.0160(9) 0.0005(8) 0.0027(7) 0.0036(8)
    C3 0.0252(10) 0.0192(10) 0.0155(9) -0.0027(8) 0.0073(7) 0.0021(8)
    C4 0.0184(9) 0.0188(10) 0.0183(9) 0.0003(8) 0.0061(7) -0.0009(8)
    C5 0.0141(8) 0.0131(9) 0.0130(8) -0.0011(7) 0.0013(6) -0.0028(7)
    C6 0.0118(8) 0.0142(9) 0.0122(8) -0.0008(7) 0.0008(6) -0.0019(7)
    C7 0.0138(8) 0.0198(10) 0.0167(9) 0.0007(7) 0.0047(7) -0.0016(8)
    C8 0.0175(9) 0.0193(10) 0.0202(9) 0.0074(8) 0.0021(7) -0.0022(8)
    C9 0.0234(9) 0.0144(9) 0.0174(9) 0.0047(8) 0.0013(7) 0.0020(7)
    C10 0.0186(9) 0.0169(10) 0.0160(9) 0.0014(7) 0.0051(7) 0.0012(7)
    C11 0.0187(9) 0.0181(10) 0.0154(9) -0.0013(8) -0.0011(7) 0.0017(8)
    C12 0.0206(9) 0.0185(10) 0.0137(9) -0.0014(8) 0.0026(7) -0.0004(7)
    C13 0.0152(8) 0.0183(10) 0.0239(10) -0.0026(8) 0.0093(7) -0.0004(8)
    C14 0.0174(9) 0.0177(10) 0.0237(10) 0.0007(8) 0.0108(7) -0.0011(8)
    C15 0.0207(9) 0.0094(9) 0.0214(9) 0.0014(7) 0.0067(7) 0.0001(7)
    C16 0.0217(9) 0.0110(9) 0.0215(10) -0.0013(7) 0.0036(7) -0.0031(7)
    P1 0.0179(2) 0.0200(3) 0.0164(2) -0.0014(2) 0.00541(18) 0.0004(2)
    F1 0.0393(7) 0.0464(8) 0.0265(7) -0.0168(6) 0.0197(5) -0.0138(6)
    F2 0.0476(8) 0.0305(7) 0.0366(7) -0.0212(6) 0.0052(6) -0.0047(6)
    F3 0.0240(6) 0.0488(8) 0.0377(7) 0.0119(6) 0.0007(5) 0.0029(6)
    F4 0.0318(7) 0.0226(6) 0.0474(8) -0.0071(5) 0.0185(6) 0.0020(6)
    F5 0.0310(7) 0.0393(8) 0.0368(7) 0.0034(6) -0.0051(6) 0.0124(6)
    F6 0.0441(7) 0.0375(8) 0.0246(6) 0.0123(6) 0.0157(6) -0.0023(6)
_geom_special_details
;
All e.s.d.'s (except the e.s.d. in the dihedral angle between two l.s. planes)
are estimated using the full covariance matrix. The cell e.s.d.'s are taken
into account individually in the estimation of e.s.d.'s in distances, angles
and torsion angles; correlations between e.s.d.'s in cell parameters are only
used when they are defined by crystal symmetry. An approximate (isotropic)
treatment of cell e.s.d.'s is used for estimating e.s.d.'s involving l.s.
planes.
;
loop_
    _geom_bond_atom_site_label_1
    _geom_bond_atom_site_label_2
    _geom_bond_site_symmetry_2
    _geom_bond_distance
    _geom_bond_publ_flag
    Ru1 N1 . 2.0881(14) ?
    Ru1 N2 . 2.0826(14) ?
    Ru1 S1 . 2.2840(5) ?
    Ru1 S2 . 2.3011(4) ?
    Ru1 S3 . 2.3083(5) ?
    Ru1 Br1 . 2.5720(2) ?
    S1 C11 . 1.8264(18) ?
    S1 C16 . 1.8451(18) ?
    S2 C13 . 1.8255(18) ?
    S2 C12 . 1.8432(18) ?
    S3 C15 . 1.8236(19) ?
    S3 C14 . 1.8499(17) ?
    N1 C1 . 1.343(2) ?
    N1 C5 . 1.362(2) ?
    N2 C10 . 1.346(2) ?
    N2 C6 . 1.360(2) ?
    C1 C2 . 1.381(2) ?
    C1 H1 . 0.9500 ?
    C2 C3 . 1.381(3) ?
    C2 H2 . 0.9500 ?
    C3 C4 . 1.384(3) ?
    C3 H3 . 0.9500 ?
    C4 C5 . 1.390(2) ?
    C4 H4 . 0.9500 ?
    C5 C6 . 1.470(2) ?
    C6 C7 . 1.396(2) ?
    C7 C8 . 1.375(3) ?
    C7 H7 . 0.9500 ?
    C8 C9 . 1.385(3) ?
    C8 H8 . 0.9500 ?
    C9 C10 . 1.381(3) ?
    C9 H9 . 0.9500 ?
    C10 H10 . 0.9500 ?
    C11 C12 . 1.516(2) ?
    C11 H11A . 0.9900 ?
    C11 H11B . 0.9900 ?
    C12 H12A . 0.9900 ?
    C12 H12B . 0.9900 ?
    C13 C14 . 1.517(3) ?
    C13 H13A . 0.9900 ?
    C13 H13B . 0.9900 ?
    C14 H14A . 0.9900 ?
    C14 H14B . 0.9900 ?
    C15 C16 . 1.513(3) ?
    C15 H15A . 0.9900 ?
    C15 H15B . 0.9900 ?
    C16 H16A . 0.9900 ?
    C16 H16B . 0.9900 ?
    P1 F2 . 1.5938(13) ?
    P1 F5 . 1.5956(13) ?
    P1 F6 . 1.5970(12) ?
    P1 F3 . 1.5980(13) ?
    P1 F1 . 1.6007(12) ?
    P1 F4 . 1.6043(12) ?
loop_
    _geom_angle_atom_site_label_1
    _geom_angle_atom_site_label_2
    _geom_angle_atom_site_label_3
    _geom_angle_site_symmetry_1
    _geom_angle_site_symmetry_3
    _geom_angle
    _geom_angle_publ_flag
    N2 Ru1 N1 . . 78.08(5) ?
    N2 Ru1 S1 . . 91.91(4) ?
    N1 Ru1 S1 . . 90.43(4) ?
    N2 Ru1 S2 . . 97.01(4) ?
    S1 Ru1 S2 . . 88.644(16) ?
    N1 Ru1 S3 . . 97.38(4) ?
    S1 Ru1 S3 . . 88.460(17) ?
    S2 Ru1 S3 . . 87.533(16) ?
    N2 Ru1 Br1 . . 86.93(4) ?
    N1 Ru1 Br1 . . 90.81(4) ?
    S2 Ru1 Br1 . . 89.993(13) ?
    S3 Ru1 Br1 . . 92.811(13) ?
    N1 Ru1 S2 . . 174.97(4) ?
    N2 Ru1 S3 . . 175.45(4) ?
    S1 Ru1 Br1 . . 178.095(13) ?
    C11 S1 C16 . . 100.98(9) ?
    C11 S1 Ru1 . . 102.38(6) ?
    C16 S1 Ru1 . . 106.28(6) ?
    C13 S2 C12 . . 101.30(9) ?
    C13 S2 Ru1 . . 104.44(6) ?
    C12 S2 Ru1 . . 105.64(6) ?
    C15 S3 C14 . . 99.63(8) ?
    C15 S3 Ru1 . . 102.88(6) ?
    C14 S3 Ru1 . . 106.86(6) ?
    C1 N1 C5 . . 118.13(14) ?
    C1 N1 Ru1 . . 126.36(11) ?
    C5 N1 Ru1 . . 115.39(11) ?
    C10 N2 C6 . . 118.19(15) ?
    C10 N2 Ru1 . . 126.09(11) ?
    C6 N2 Ru1 . . 115.69(11) ?
    N1 C1 C2 . . 122.99(17) ?
    N1 C1 H1 . . 118.5 ?
    C2 C1 H1 . . 118.5 ?
    C3 C2 C1 . . 118.96(18) ?
    C3 C2 H2 . . 120.5 ?
    C1 C2 H2 . . 120.5 ?
    C2 C3 C4 . . 118.92(16) ?
    C2 C3 H3 . . 120.5 ?
    C4 C3 H3 . . 120.5 ?
    C3 C4 C5 . . 119.58(17) ?
    C3 C4 H4 . . 120.2 ?
    C5 C4 H4 . . 120.2 ?
    N1 C5 C4 . . 121.33(16) ?
    N1 C5 C6 . . 115.04(14) ?
    C4 C5 C6 . . 123.61(16) ?
    N2 C6 C7 . . 121.23(16) ?
    N2 C6 C5 . . 115.22(14) ?
    C7 C6 C5 . . 123.49(15) ?
    C8 C7 C6 . . 119.64(16) ?
    C8 C7 H7 . . 120.2 ?
    C6 C7 H7 . . 120.2 ?
    C7 C8 C9 . . 119.13(17) ?
    C7 C8 H8 . . 120.4 ?
    C9 C8 H8 . . 120.4 ?
    C10 C9 C8 . . 118.78(17) ?
    C10 C9 H9 . . 120.6 ?
    C8 C9 H9 . . 120.6 ?
    N2 C10 C9 . . 122.97(16) ?
    N2 C10 H10 . . 118.5 ?
    C9 C10 H10 . . 118.5 ?
    C12 C11 S1 . . 112.87(13) ?
    C12 C11 H11A . . 109.0 ?
    S1 C11 H11A . . 109.0 ?
    C12 C11 H11B . . 109.0 ?
    S1 C11 H11B . . 109.0 ?
    H11A C11 H11B . . 107.8 ?
    C11 C12 S2 . . 110.80(12) ?
    C11 C12 H12A . . 109.5 ?
    S2 C12 H12A . . 109.5 ?
    C11 C12 H12B . . 109.5 ?
    S2 C12 H12B . . 109.5 ?
    H12A C12 H12B . . 108.1 ?
    C14 C13 S2 . . 113.27(12) ?
    C14 C13 H13A . . 108.9 ?
    S2 C13 H13A . . 108.9 ?
    C14 C13 H13B . . 108.9 ?
    S2 C13 H13B . . 108.9 ?
    H13A C13 H13B . . 107.7 ?
    C13 C14 S3 . . 111.14(12) ?
    C13 C14 H14A . . 109.4 ?
    S3 C14 H14A . . 109.4 ?
    C13 C14 H14B . . 109.4 ?
    S3 C14 H14B . . 109.4 ?
    H14A C14 H14B . . 108.0 ?
    C16 C15 S3 . . 113.37(13) ?
    C16 C15 H15A . . 108.9 ?
    S3 C15 H15A . . 108.9 ?
    C16 C15 H15B . . 108.9 ?
    S3 C15 H15B . . 108.9 ?
    H15A C15 H15B . . 107.7 ?
    C15 C16 S1 . . 110.89(12) ?
    C15 C16 H16A . . 109.5 ?
    S1 C16 H16A . . 109.5 ?
    C15 C16 H16B . . 109.5 ?
    S1 C16 H16B . . 109.5 ?
    H16A C16 H16B . . 108.0 ?
    F2 P1 F5 . . 90.24(7) ?
    F2 P1 F6 . . 90.75(7) ?
    F5 P1 F6 . . 90.06(7) ?
    F2 P1 F3 . . 90.43(8) ?
    F5 P1 F3 . . 179.30(8) ?
    F6 P1 F3 . . 89.74(7) ?
    F2 P1 F1 . . 89.98(7) ?
    F5 P1 F1 . . 90.33(7) ?
    F6 P1 F1 . . 179.17(8) ?
    F3 P1 F1 . . 89.86(7) ?
    F2 P1 F4 . . 179.36(7) ?
    F5 P1 F4 . . 89.46(7) ?
    F6 P1 F4 . . 89.83(7) ?
    F3 P1 F4 . . 89.86(7) ?
    F1 P1 F4 . . 89.45(7) ?
loop_
    _geom_torsion_atom_site_label_1
    _geom_torsion_atom_site_label_2
    _geom_torsion_atom_site_label_3
    _geom_torsion_atom_site_label_4
    _geom_torsion_site_symmetry_1
    _geom_torsion_site_symmetry_2
    _geom_torsion_site_symmetry_3
    _geom_torsion_site_symmetry_4
    _geom_torsion
    _geom_torsion_publ_flag
    N2 Ru1 S1 C11 . . . . 75.99(7) ?
    N1 Ru1 S1 C11 . . . . 154.07(7) ?
    S2 Ru1 S1 C11 . . . . -20.99(6) ?
    S3 Ru1 S1 C11 . . . . -108.55(6) ?
    N2 Ru1 S1 C16 . . . . -178.51(7) ?
    N1 Ru1 S1 C16 . . . . -100.42(7) ?
    S2 Ru1 S1 C16 . . . . 84.52(6) ?
    S3 Ru1 S1 C16 . . . . -3.05(6) ?
    N2 Ru1 S2 C13 . . . . 161.69(8) ?
    S1 Ru1 S2 C13 . . . . -106.56(7) ?
    S3 Ru1 S2 C13 . . . . -18.04(7) ?
    Br1 Ru1 S2 C13 . . . . 74.78(6) ?
    N2 Ru1 S2 C12 . . . . -91.93(7) ?
    S1 Ru1 S2 C12 . . . . -0.17(6) ?
    S3 Ru1 S2 C12 . . . . 88.35(6) ?
    Br1 Ru1 S2 C12 . . . . -178.84(6) ?
    N1 Ru1 S3 C15 . . . . 72.45(7) ?
    S1 Ru1 S3 C15 . . . . -17.78(6) ?
    S2 Ru1 S3 C15 . . . . -106.49(6) ?
    Br1 Ru1 S3 C15 . . . . 163.64(6) ?
    N1 Ru1 S3 C14 . . . . 176.84(8) ?
    S1 Ru1 S3 C14 . . . . 86.61(7) ?
    S2 Ru1 S3 C14 . . . . -2.10(7) ?
    Br1 Ru1 S3 C14 . . . . -91.97(7) ?
    N2 Ru1 N1 C1 . . . . -177.12(15) ?
    S1 Ru1 N1 C1 . . . . 91.02(14) ?
    S3 Ru1 N1 C1 . . . . 2.51(15) ?
    Br1 Ru1 N1 C1 . . . . -90.43(14) ?
    N2 Ru1 N1 C5 . . . . 6.94(12) ?
    S1 Ru1 N1 C5 . . . . -84.92(12) ?
    S3 Ru1 N1 C5 . . . . -173.42(11) ?
    Br1 Ru1 N1 C5 . . . . 93.64(12) ?
    N1 Ru1 N2 C10 . . . . 172.54(15) ?
    S1 Ru1 N2 C10 . . . . -97.42(14) ?
    S2 Ru1 N2 C10 . . . . -8.56(15) ?
    Br1 Ru1 N2 C10 . . . . 81.06(14) ?
    N1 Ru1 N2 C6 . . . . -5.62(12) ?
    S1 Ru1 N2 C6 . . . . 84.42(12) ?
    S2 Ru1 N2 C6 . . . . 173.28(11) ?
    Br1 Ru1 N2 C6 . . . . -97.10(12) ?
    C5 N1 C1 C2 . . . . 2.8(3) ?
    Ru1 N1 C1 C2 . . . . -173.00(14) ?
    N1 C1 C2 C3 . . . . -1.2(3) ?
    C1 C2 C3 C4 . . . . -1.2(3) ?
    C2 C3 C4 C5 . . . . 1.9(3) ?
    C1 N1 C5 C4 . . . . -2.1(2) ?
    Ru1 N1 C5 C4 . . . . 174.23(13) ?
    C1 N1 C5 C6 . . . . 176.53(15) ?
    Ru1 N1 C5 C6 . . . . -7.18(19) ?
    C3 C4 C5 N1 . . . . -0.3(3) ?
    C3 C4 C5 C6 . . . . -178.74(17) ?
    C10 N2 C6 C7 . . . . 2.6(2) ?
    Ru1 N2 C6 C7 . . . . -179.04(13) ?
    C10 N2 C6 C5 . . . . -174.73(15) ?
    Ru1 N2 C6 C5 . . . . 3.59(19) ?
    N1 C5 C6 N2 . . . . 2.4(2) ?
    C4 C5 C6 N2 . . . . -179.06(16) ?
    N1 C5 C6 C7 . . . . -174.92(16) ?
    C4 C5 C6 C7 . . . . 3.6(3) ?
    N2 C6 C7 C8 . . . . -2.1(3) ?
    C5 C6 C7 C8 . . . . 175.04(17) ?
    C6 C7 C8 C9 . . . . 0.0(3) ?
    C7 C8 C9 C10 . . . . 1.4(3) ?
    C6 N2 C10 C9 . . . . -1.2(3) ?
    Ru1 N2 C10 C9 . . . . -179.30(14) ?
    C8 C9 C10 N2 . . . . -0.8(3) ?
    C16 S1 C11 C12 . . . . -64.36(15) ?
    Ru1 S1 C11 C12 . . . . 45.21(14) ?
    S1 C11 C12 S2 . . . . -48.58(17) ?
    C13 S2 C12 C11 . . . . 135.80(13) ?
    Ru1 S2 C12 C11 . . . . 27.14(14) ?
    C12 S2 C13 C14 . . . . -68.39(15) ?
    Ru1 S2 C13 C14 . . . . 41.20(15) ?
    S2 C13 C14 S3 . . . . -45.34(17) ?
    C15 S3 C14 C13 . . . . 133.84(14) ?
    Ru1 S3 C14 C13 . . . . 27.13(15) ?
    C14 S3 C15 C16 . . . . -67.85(14) ?
    Ru1 S3 C15 C16 . . . . 42.06(13) ?
    S3 C15 C16 S1 . . . . -47.66(15) ?
    C11 S1 C16 C15 . . . . 135.46(13) ?
    Ru1 S1 C16 C15 . . . . 28.95(13) ?
loop_
    _geom_hbond_atom_site_label_D
    _geom_hbond_atom_site_label_H
    _geom_hbond_atom_site_label_A
    _geom_hbond_site_symmetry_A
    _geom_hbond_distance_DH
    _geom_hbond_distance_HA
    _geom_hbond_distance_DA
    _geom_hbond_angle_DHA
    C1 H1 Br1 3_756 0.95 2.90 3.6274(19) 135
    C8 H8 F1 4_566 0.95 2.42 3.039(2) 122
    C11 H11A F1 3_655 0.99 2.41 3.292(2) 149
    C15 H15A Br1 2_745 0.99 2.84 3.7627(18) 156
    C16 H16A F6 2_645 0.99 2.41 3.170(2) 133
