# Supplementary material for: (2,2′-Bipyridine-κ2 N,N′)bromido(1,4,7-trithia­cyclo­nonane-κ3 S,S′,S′′)ruthenium(II) hexa­fluoridophosphate
Source: Acta Crystallogr Sect E Struct Rep Online. 2011 Jan 26;67(Pt 2):m263. doi: 10.1107/S1600536811002662 (PMC3051521; doi:10.1107/S1600536811002662)
Supplement: Supplementary file 2 [file e-67-0m263-Isup2.hkl]

# 
# h,k,l, Fc-squared, Fo-squared, sigma(Fo-squared) and status flag 
# 
data_I
_shelx_title 'I in P2(1)/c' 
_shelx_refln_list_code          4 
_shelx_F_calc_maximum      285.12 
_exptl_crystal_F_000      1304.00 
_reflns_d_resolution_high  0.7301 
 
loop_ 
 _symmetry_equiv_pos_as_xyz 
 'x, y, z' 
 '-x, y+1/2, -z+1/2' 
 '-x, -y, -z' 
 'x, -y-1/2, z-1/2' 
 
_cell_length_a    12.0660 
_cell_length_b    13.4377 
_cell_length_c    13.3359 
_cell_angle_alpha  90.000 
_cell_angle_beta   98.446 
_cell_angle_gamma  90.000 
 
_shelx_F_squared_multiplier     1.000 
 
loop_ 
 _refln_index_h 
 _refln_index_k 
 _refln_index_l 
 _refln_F_squared_calc 
 _refln_F_squared_meas 
 _refln_F_squared_sigma 
 _refln_observed_status 
   3   0   0    20147.07    20708.58    293.28 o 
   4   0   0     1307.10     1430.10     25.61 o 
   5   0   0     8496.75     8598.11    133.94 o 
   6   0   0    24512.29    24322.34    347.28 o 
   7   0   0    15619.46    15510.50    260.29 o 
   8   0   0     2103.15     2148.68     58.78 o 
   9   0   0     3366.29     3326.65     74.87 o 
  10   0   0     1255.03     1360.66     47.75 o 
  11   0   0      184.64      222.94     24.14 o 
  12   0   0     1165.69     1147.36     60.09 o 
  13   0   0     1237.92     1167.44     81.79 o 
  14   0   0     6926.98     6709.09    277.08 o 
  15   0   0    17150.22    16791.50    625.93 o 
  16   0   0     8055.19     8462.52    350.52 o 
   2   1   0    27304.37    26674.12    997.57 o 
   3   1   0     6042.65     6201.46     89.31 o 
   4   1   0      234.17      239.63      9.05 o 
   5   1   0      681.27      791.87     15.07 o 
   6   1   0      388.42      385.45     11.07 o 
   7   1   0    16825.36    16853.72    190.30 o 
   8   1   0    12768.18    12594.47    162.91 o 
   9   1   0     1703.31     1717.57     26.49 o 
  10   1   0      320.95      363.93     16.04 o 
  11   1   0     2129.60     2094.97     51.55 o 
  12   1   0     1762.58     1670.73     51.67 o 
  13   1   0     3254.02     3255.02    140.30 o 
  14   1   0     4045.10     3980.56    112.50 o 
  15   1   0       54.13       85.31     34.44 o 
  16   1   0      490.23      482.13     51.68 o 
   2   2   0    22571.33    22614.45    348.30 o 
   3   2   0     4937.75     5048.88     71.25 o 
   4   2   0       51.79       74.89      4.94 o 
   5   2   0       69.12       55.43      5.73 o 
   6   2   0     1590.62     1689.11     26.36 o 
   7   2   0       38.25       25.47      6.31 o 
   8   2   0     1831.99     1742.93     29.75 o 
   9   2   0     5676.17     5584.21     72.46 o 
  10   2   0      168.80      181.04     12.59 o 
  11   2   0      360.84      412.21     22.84 o 
  12   2   0       64.21       79.06     18.97 o 
  13   2   0     1325.92     1277.91     54.36 o 
  14   2   0      312.53      293.89     37.49 o 
  15   2   0       43.39       58.29     53.00 o 
  16   2   0       33.32       36.80     40.89 o 
   1   3   0     8782.74     8879.04     95.02 o 
   2   3   0     2132.12     2103.46     39.38 o 
   3   3   0     5569.21     5652.73    111.79 o 
   4   3   0    27938.30    27067.72    389.34 o 
   5   3   0    42395.38    41418.02    557.63 o 
   6   3   0     1826.22     1713.15     36.61 o 
   7   3   0       67.16       86.33      7.54 o 
   8   3   0       75.74       91.88      8.37 o 
   9   3   0     5973.58     5906.70     82.81 o 
  10   3   0    12254.04    12390.48    184.44 o 
  11   3   0    14702.00    14550.13    258.46 o 
  12   3   0     4732.10     4720.95    121.98 o 
  13   3   0      996.80      899.16     52.13 o 
  14   3   0     1108.42     1123.05     60.74 o 
  15   3   0      208.85      195.51     38.23 o 
  16   3   0     2282.34     2487.54    102.78 o 
   0   4   0     1223.45     1170.85     26.23 o 
   1   4   0     1807.13     1872.59     22.81 o 
   2   4   0     7365.68     7140.18     89.33 o 
   3   4   0    62718.16    61986.14    881.25 o 
   4   4   0    38846.78    38156.82    507.95 o 
   5   4   0      926.13      974.16     21.84 o 
   6   4   0     3957.66     3875.38     61.09 o 
   7   4   0      970.71      978.71     22.06 o 
   8   4   0       24.74       35.58      9.90 o 
   9   4   0      649.14      714.79     22.52 o 
  10   4   0      559.24      600.49     27.83 o 
  11   4   0     3610.94     3438.44     74.71 o 
  12   4   0     7265.25     7549.03    208.85 o 
  13   4   0     2695.39     2501.89     79.33 o 
  14   4   0      277.74      307.83     43.44 o 
  15   4   0      196.37      199.10     36.90 o 
   1   5   0       11.39       35.87      4.83 o 
   2   5   0     2644.73     2552.35     33.87 o 
   3   5   0      573.23      652.91     15.30 o 
   4   5   0      502.53      541.46     20.50 o 
   5   5   0       44.43       30.33      7.19 o 
   6   5   0     1706.02     1586.76     35.77 o 
   7   5   0     1925.54     1743.51     38.91 o 
   8   5   0        9.83       15.15     11.55 o 
   9   5   0      840.84      795.70     21.77 o 
  10   5   0       78.65       73.39     17.02 o 
  11   5   0       10.90       -1.43     27.29 o 
  12   5   0       11.49       39.55     18.99 o 
  13   5   0      147.36      164.94     28.85 o 
  14   5   0      560.95      549.31     40.01 o 
  15   5   0      360.44      330.20     41.94 o 
   0   6   0      543.05      586.68     21.35 o 
   1   6   0      301.27      265.38      9.30 o 
   2   6   0     3853.86     4159.29     49.01 o 
   3   6   0    22309.54    22106.98    343.56 o 
   4   6   0      329.42      388.06     14.90 o 
   5   6   0    10165.29     9799.29    141.94 o 
   6   6   0     2406.54     2296.48     39.78 o 
   7   6   0     2640.95     2653.33     49.83 o 
   8   6   0     4543.27     4475.38     77.23 o 
   9   6   0     4507.06     4381.66     75.36 o 
  10   6   0     1301.88     1277.75     46.62 o 
  11   6   0        0.77       23.36     23.26 o 
  12   6   0     7157.88     6786.90    256.21 o 
  13   6   0     3910.06     3922.07    140.22 o 
  14   6   0      484.77      507.27     48.16 o 
  15   6   0      794.63      821.62    135.62 o 
   1   7   0     6698.79     6557.17     73.68 o 
   2   7   0     3563.53     3666.91     44.40 o 
   3   7   0      808.32      842.24     23.04 o 
   4   7   0     1339.32     1269.94     23.92 o 
   5   7   0    12444.57    12463.94    149.68 o 
   6   7   0     2942.73     2905.71     43.19 o 
   7   7   0    20939.75    20300.84    289.26 o 
   8   7   0     8129.29     7842.49    109.73 o 
   9   7   0      103.89      104.65     14.92 o 
  10   7   0     3519.39     3407.91     88.96 o 
  11   7   0     7689.87     7286.85    224.24 o 
  12   7   0      102.37      122.53     48.40 o 
  13   7   0     2594.34     2525.29    119.38 o 
  14   7   0     1241.01     1145.27     88.07 o 
  15   7   0      132.72      101.72     35.17 o 
   0   8   0      462.51      417.94     21.93 o 
   1   8   0       67.72       94.47      8.26 o 
   2   8   0     1857.94     2058.68     31.36 o 
   3   8   0     3861.19     4089.52     49.61 o 
   4   8   0       70.46       80.75      9.79 o 
   5   8   0     2708.26     2668.97     54.12 o 
   6   8   0       84.86      115.66     10.30 o 
   7   8   0     2265.40     2303.85     39.84 o 
   8   8   0     2110.46     2155.45     48.83 o 
   9   8   0     2423.72     2458.79     61.48 o 
  10   8   0        0.71        7.79     28.83 o 
  11   8   0       11.47       26.76     29.29 o 
  12   8   0       10.61      -13.45     30.64 o 
  13   8   0       97.88      114.25     62.18 o 
  14   8   0       19.86       22.53     66.77 o 
   1   9   0     5186.95     5442.59     67.99 o 
   2   9   0     4715.00     4585.36     58.95 o 
   3   9   0     5083.41     4959.36     79.54 o 
   4   9   0       38.19       30.82      6.55 o 
   5   9   0      665.62      719.03     17.84 o 
   6   9   0     1756.79     1811.71     36.74 o 
   7   9   0    11307.09    10876.82    162.06 o 
   8   9   0     6107.29     6092.25     99.75 o 
   9   9   0     1627.39     1719.21     49.77 o 
  10   9   0      193.30      252.07     37.94 o 
  11   9   0      235.11      231.97     38.92 o 
  12   9   0     1151.57     1146.20     97.23 o 
  13   9   0     3278.08     3234.78    196.12 o 
  14   9   0      778.43      703.54    108.49 o 
   0  10   0    27527.10    27620.83    407.82 o 
   1  10   0    12570.46    12715.42    146.44 o 
   2  10   0     1357.75     1407.63     28.17 o 
   3  10   0       88.36       77.88     11.85 o 
   4  10   0     2112.62     2099.65     37.56 o 
   5  10   0      918.56      991.13     22.08 o 
   6  10   0    14398.86    14259.26    187.97 o 
   7  10   0     7161.22     7272.81    107.52 o 
   8  10   0     4059.61     3945.20     79.81 o 
   9  10   0     7875.20     7901.70    198.94 o 
  10  10   0      282.06      304.83     43.69 o 
  11  10   0       60.31        3.07     39.67 o 
  12  10   0      421.95      451.04    100.98 o 
  13  10   0      166.46       81.79     77.61 o 
   1  11   0     2263.85     2399.95     40.36 o 
   2  11   0      660.57      660.71     20.29 o 
   3  11   0     1299.47     1330.70     30.63 o 
   4  11   0        7.21        4.75     11.91 o 
   5  11   0     1509.55     1445.46     37.99 o 
   6  11   0      533.50      592.41     25.78 o 
   7  11   0     3600.33     3662.05     83.60 o 
   8  11   0     4441.62     4333.15     98.85 o 
   9  11   0      317.73      269.12     41.81 o 
  10  11   0     1394.83     1331.58     79.38 o 
  11  11   0     1245.68     1211.52     86.11 o 
  12  11   0       93.91       85.01     47.92 o 
  13  11   0      443.37      507.42    105.99 o 
   0  12   0       40.00       53.46     20.71 o 
   1  12   0     2123.79     2122.60     43.78 o 
   2  12   0     3920.49     3893.98     71.00 o 
   3  12   0     2149.71     2065.12     49.31 o 
   4  12   0     5280.73     5271.35     98.84 o 
   5  12   0     4123.80     4132.41     89.33 o 
   6  12   0        6.20        0.18     16.65 o 
   7  12   0       51.31       64.48     22.52 o 
   8  12   0       91.14      128.96     30.28 o 
   9  12   0        0.53       21.55     47.17 o 
  10  12   0       81.58      144.23     55.73 o 
  11  12   0     1668.25     1567.32    147.72 o 
  12  12   0      452.96      463.19    103.49 o 
   1  13   0     3716.14     3850.06     84.00 o 
   2  13   0     3922.26     4056.18    118.82 o 
   3  13   0      465.51      507.20     55.03 o 
   4  13   0    11486.09    11560.85    254.41 o 
   5  13   0     8849.66     8444.34    292.36 o 
   6  13   0    12190.77    12412.75    254.03 o 
   7  13   0     1137.11      963.37     80.36 o 
   8  13   0      115.49       83.64     51.47 o 
   9  13   0     3853.54     3934.17    165.71 o 
  10  13   0     6871.54     7183.12    343.84 o 
  11  13   0     3876.04     3667.92    223.66 o 
   0  14   0      149.97      161.72     45.66 o 
   1  14   0       35.21       52.74     34.40 o 
   2  14   0     1819.59     1909.69     73.42 o 
   3  14   0    17001.19    16906.85    401.48 o 
   4  14   0     8532.69     8141.36    188.59 o 
   5  14   0      473.76      528.43     51.53 o 
   6  14   0     2257.01     2339.11    110.03 o 
   7  14   0      832.97      735.25    118.51 o 
   8  14   0      547.36      686.01    122.68 o 
   9  14   0       63.56      -26.71     84.29 o 
  10  14   0     1515.94     1681.65    156.90 o 
   1  15   0        1.75      -27.34     34.01 o 
   2  15   0       34.33       11.92     40.58 o 
   3  15   0       38.78       73.94     38.72 o 
   4  15   0     1039.06     1027.12     68.22 o 
   5  15   0      344.73      363.24     59.66 o 
   6  15   0       28.41       17.81     44.24 o 
   7  15   0     1480.79     1267.71    151.89 o 
   8  15   0     1195.27     1120.82    150.22 o 
   9  15   0       28.68       -7.51     91.80 o 
   0  16   0     5690.74     5702.60    293.77 o 
   1  16   0     4462.56     4486.39    178.50 o 
   2  16   0      303.88      321.96     63.39 o 
   3  16   0      445.73      454.68     55.52 o 
   4  16   0       39.67      136.99     56.67 o 
   5  16   0     3853.48     3651.69    154.09 o 
   6  16   0     4518.49     4420.96    172.24 o 
   7  16   0       31.00       20.86     88.46 o 
   8  16   0      386.76      312.13    115.17 o 
   1  17   0     2675.25     2265.83    125.39 o 
   2  17   0     7665.35     7812.85    344.68 o 
   3  17   0      911.24     1083.22     95.00 o 
   4  17   0      383.26      397.79     70.58 o 
   5  17   0       13.82       -0.54     52.86 o 
   6  17   0      438.33      509.20     70.19 o 
   0  18   0     4318.61     4191.20    254.54 o 
   1  18   0      611.55      702.55     86.96 o 
   2  18   0       48.08      -19.07     57.23 o 
   3  18   0       22.95      -12.97     57.03 o 
 -16   1   1     3488.44     3607.39    128.50 o 
 -15   1   1      229.44      327.27     41.45 o 
 -14   1   1      625.51      660.11     33.83 o 
 -13   1   1     1873.51     1880.11     48.77 o 
 -12   1   1     2316.32     2258.43     58.55 o 
 -11   1   1       19.98       40.50     13.81 o 
 -10   1   1     3668.92     3682.54     61.86 o 
  -9   1   1      503.72      512.21     17.15 o 
  -8   1   1    10805.23    10630.78    128.79 o 
  -7   1   1     4573.31     4058.53     56.15 o 
  -6   1   1     2145.92     2195.30     30.51 o 
  -5   1   1        2.15        7.48      3.41 o 
  -4   1   1     1459.82     1502.35     20.08 o 
  -3   1   1     3302.44     3376.87     44.69 o 
  -2   1   1    36325.02    35030.87    384.47 o 
   2   1   1    46785.01    42581.07    538.86 o 
   3   1   1        4.60       10.32      2.92 o 
   4   1   1     1048.75      996.62     15.57 o 
   5   1   1    16034.63    16261.01    203.04 o 
   6   1   1     3009.17     3129.23     45.02 o 
   7   1   1     8017.34     8158.97    102.00 o 
   8   1   1    12931.13    12864.59    143.99 o 
   9   1   1       37.12       43.14      8.02 o 
  10   1   1      128.53      133.11     13.30 o 
  11   1   1      253.65      260.75     20.90 o 
  12   1   1      180.13      243.18     24.48 o 
  13   1   1      580.15      598.31     40.09 o 
  14   1   1     5111.89     5074.17    159.59 o 
  15   1   1     1442.58     1534.46     79.88 o 
  16   1   1     1933.96     1848.43     90.74 o 
 -16   2   1      736.61      794.50    127.69 o 
 -15   2   1     8587.42     8615.11    243.36 o 
 -14   2   1     3465.06     3454.58     86.59 o 
 -13   2   1      259.38      255.10     25.38 o 
 -12   2   1     1419.61     1436.29     34.76 o 
 -11   2   1     4664.80     4596.45     81.51 o 
 -10   2   1     1883.82     1981.28     35.99 o 
  -9   2   1    10419.56    10536.42    130.18 o 
  -8   2   1     9620.75     9644.74    126.17 o 
  -7   2   1       19.76       19.12      4.07 o 
  -6   2   1     4443.86     4400.32     60.22 o 
  -5   2   1      197.82      185.36      9.86 o 
  -4   2   1     3900.54     3867.81     53.77 o 
  -3   2   1     7124.91     7158.60     87.77 o 
  -2   2   1     1486.93     1488.69     19.67 o 
  -1   2   1      651.59      738.65     12.73 o 
   1   2   1    32378.40    31731.57    568.23 o 
   2   2   1    17838.83    18321.94    220.44 o 
   3   2   1      501.03      498.24     11.75 o 
   4   2   1      859.42      699.51     17.57 o 
   5   2   1       56.71       94.69      7.71 o 
   6   2   1    34314.03    34369.16    425.64 o 
   7   2   1    13749.04    13867.23    177.54 o 
   8   2   1      598.74      540.02     17.27 o 
   9   2   1        1.31        8.32      7.63 o 
  10   2   1     3226.53     3430.40     56.87 o 
  11   2   1      897.19      889.00     33.80 o 
  12   2   1     4006.51     4004.61     96.03 o 
  13   2   1      946.30      906.55     54.64 o 
  14   2   1       31.33        2.19     42.56 o 
  15   2   1     1457.36     1491.90     76.98 o 
  16   2   1     1965.03     1909.60     94.72 o 
 -16   3   1      957.38      894.76     59.75 o 
 -15   3   1     2100.88     2115.42     86.77 o 
 -14   3   1        1.54       -5.16     20.18 o 
 -13   3   1     1379.77     1392.95     45.44 o 
 -12   3   1      144.15      223.86     21.75 o 
 -11   3   1      581.84      545.63     22.77 o 
 -10   3   1      100.03      134.68     16.22 o 
  -9   3   1     1909.84     1858.25     36.13 o 
  -8   3   1      547.45      544.19     14.31 o 
  -7   3   1     1281.49     1305.51     25.11 o 
  -6   3   1     1875.39     1896.94     32.55 o 
  -5   3   1     4133.13     4525.23     68.58 o 
  -4   3   1       90.70      113.01      8.91 o 
  -3   3   1    11223.92    11849.54    137.84 o 
  -2   3   1    51770.26    50363.89    537.70 o 
  -1   3   1     4213.35     4291.16     40.58 o 
   0   3   1     4221.04     4262.33     37.89 o 
   1   3   1     8263.19     8272.23     87.05 o 
   2   3   1    12730.77    12619.56    160.06 o 
   3   3   1       13.97       14.53      4.82 o 
   4   3   1    13838.91    13361.09    184.54 o 
   5   3   1     3354.80     3357.57     48.64 o 
   6   3   1     1109.43     1144.53     21.82 o 
   7   3   1     9766.39     9908.98    150.39 o 
   8   3   1      889.72      890.31     23.08 o 
   9   3   1     2214.62     2257.37     38.31 o 
  10   3   1      101.71      134.91     14.05 o 
  11   3   1       23.66        6.24     15.01 o 
  12   3   1      521.67      580.80     34.70 o 
  13   3   1     1200.31     1252.25     63.52 o 
  14   3   1       27.77       17.40     29.45 o 
  15   3   1       47.04       36.26     34.66 o 
 -16   4   1      310.41      312.34     42.43 o 
 -15   4   1      473.27      533.63     64.26 o 
 -14   4   1       17.12        6.73     22.66 o 
 -13   4   1     6175.57     6047.37    132.02 o 
 -12   4   1    10369.20    10052.66    234.70 o 
 -11   4   1     1514.97     1557.71     65.22 o 
 -10   4   1     1481.67     1480.63     39.60 o 
  -9   4   1       88.55      111.72      9.28 o 
  -8   4   1     1043.83     1073.42     31.17 o 
  -7   4   1    10792.03    10808.50    154.58 o 
  -6   4   1    12533.20    12067.66    170.08 o 
  -5   4   1     5784.58     5730.20     87.02 o 
  -4   4   1     5521.43     5687.07     74.66 o 
  -3   4   1    16801.77    17276.16    215.45 o 
  -2   4   1    12041.95    11933.74    130.65 o 
  -1   4   1      845.74      964.20     14.24 o 
   0   4   1      240.54      220.10      6.78 o 
   1   4   1     6276.86     6493.73     66.80 o 
   2   4   1     3312.64     3485.07     43.13 o 
   3   4   1    17171.99    16377.61    197.40 o 
   4   4   1    11714.40    11178.30    221.98 o 
   5   4   1      488.37      443.40     15.99 o 
   6   4   1     4010.98     4017.25     63.85 o 
   7   4   1      324.85      294.71     12.03 o 
   8   4   1     6010.89     5861.14     96.03 o 
   9   4   1    17741.93    17431.67    226.42 o 
  10   4   1     4050.12     3979.75     89.12 o 
  11   4   1       36.31       50.65     16.63 o 
  12   4   1      247.30      300.73     34.73 o 
  13   4   1     2891.74     2972.84    105.02 o 
  14   4   1        0.41      -21.31     27.67 o 
  15   4   1      553.19      523.59     50.50 o 
 -15   5   1      239.09      279.58     36.07 o 
 -14   5   1     1322.21     1397.44     56.88 o 
 -13   5   1     7858.94     7470.27    140.96 o 
 -12   5   1       26.04        6.36     24.06 o 
 -11   5   1     8963.80     8997.17    189.98 o 
 -10   5   1     9375.87     9402.48    163.57 o 
  -9   5   1     2024.47     1946.15     38.09 o 
  -8   5   1      275.89      324.27     13.87 o 
  -7   5   1     2299.12     2437.06     43.52 o 
  -6   5   1       69.87       89.11      9.84 o 
  -5   5   1    64365.89    63079.78    793.65 o 
  -4   5   1    47194.11    45673.12    808.15 o 
  -3   5   1    27720.70    27585.21    293.95 o 
  -2   5   1     1630.10     1525.03     21.74 o 
  -1   5   1     1001.08     1057.63     15.78 o 
   0   5   1     3009.41     3261.46     34.24 o 
   1   5   1    16884.38    16866.49    172.87 o 
   2   5   1    44813.70    44923.29    460.70 o 
   3   5   1     2300.33     2230.36     31.20 o 
   4   5   1     3514.88     3393.35     49.40 o 
   5   5   1    11774.62    11126.30    159.15 o 
   6   5   1        0.59       11.94      7.20 o 
   7   5   1     3309.61     3310.90     51.89 o 
   8   5   1      341.07      335.28     14.15 o 
   9   5   1      659.38      666.80     27.31 o 
  10   5   1     3673.70     3736.82     86.52 o 
  11   5   1    21734.78    22412.38    515.35 o 
  12   5   1     9544.66     9497.51    226.45 o 
  13   5   1       17.11      -19.08     25.76 o 
  14   5   1      202.87      171.96     36.25 o 
  15   5   1      321.63      244.78     42.61 o 
 -15   6   1       10.67        1.66     26.80 o 
 -14   6   1       26.56       24.71     22.31 o 
 -13   6   1      666.76      630.80     51.19 o 
 -12   6   1     6403.92     6340.80    171.48 o 
 -11   6   1     4631.33     4649.77    103.52 o 
 -10   6   1      165.93      168.85     17.68 o 
  -9   6   1      305.87      332.67     15.16 o 
  -8   6   1      230.03      209.80     15.35 o 
  -7   6   1     1296.66     1255.70     29.43 o 
  -6   6   1    11807.46    11594.54    158.31 o 
  -5   6   1    20453.19    20621.61    238.24 o 
  -4   6   1      856.79      921.86     17.64 o 
  -3   6   1    16132.68    15991.46    168.05 o 
  -2   6   1     1855.43     2095.85     32.23 o 
  -1   6   1      101.74      128.34      7.86 o 
   0   6   1        5.95       18.84      5.29 o 
   1   6   1       15.54       23.59      4.22 o 
   2   6   1      164.45      247.76     10.34 o 
   3   6   1     7237.87     7110.96     83.96 o 
   4   6   1    15076.73    14860.40    168.55 o 
   5   6   1     1060.06      997.41     24.18 o 
   6   6   1      109.02      128.34     10.39 o 
   7   6   1       50.93       55.00     11.43 o 
   8   6   1     3849.88     3868.23     60.79 o 
   9   6   1    11712.86    11592.94    200.06 o 
  10   6   1     7428.53     7508.05    168.84 o 
  11   6   1      539.61      504.66     95.56 o 
  12   6   1      253.85      240.79     33.47 o 
  13   6   1      711.18      739.77    168.17 o 
  14   6   1     1308.01     1347.98     71.79 o 
  15   6   1     1037.19     1017.78     66.52 o 
 -15   7   1      635.62      619.72     46.86 o 
 -14   7   1      190.73      242.43     41.02 o 
 -13   7   1      264.59      402.88     60.14 o 
 -12   7   1      241.36      273.65     59.58 o 
 -11   7   1     1416.11     1420.73    165.76 o 
 -10   7   1       27.93       26.09     15.25 o 
  -9   7   1      822.16      745.66     23.26 o 
  -8   7   1     1043.69     1048.31     30.94 o 
  -7   7   1     4798.90     4681.40     70.32 o 
  -6   7   1    11892.57    12117.26    138.38 o 
  -5   7   1     3238.76     3431.66     44.70 o 
  -4   7   1     3110.03     3198.55     42.35 o 
  -3   7   1    19515.00    19937.94    202.97 o 
  -2   7   1    11021.34    11057.59    122.63 o 
  -1   7   1      913.82      801.15     16.54 o 
   0   7   1    23264.14    23947.41    245.92 o 
   1   7   1     3997.00     4038.55     46.23 o 
   2   7   1     5267.69     5261.27     66.26 o 
   3   7   1      114.81      131.29      8.90 o 
   4   7   1     5525.44     5559.33     72.97 o 
   5   7   1     6163.46     6095.43     86.29 o 
   6   7   1     2021.79     1993.53     42.13 o 
   7   7   1     1125.22     1052.20     26.03 o 
   8   7   1       42.05       43.61     13.62 o 
   9   7   1     2345.06     2303.25     63.23 o 
  10   7   1      134.76      129.03     27.07 o 
  11   7   1      354.03      383.90     73.44 o 
  12   7   1      905.17      684.35     88.46 o 
  13   7   1     3146.26     3201.47    257.05 o 
  14   7   1     1554.84     1508.80     76.82 o 
 -14   8   1     7055.49     7159.76    333.83 o 
 -13   8   1      629.94      776.88     71.61 o 
 -12   8   1       59.66       31.62     31.74 o 
 -11   8   1      573.40      544.15     48.58 o 
 -10   8   1     6938.56     6769.99    168.36 o 
  -9   8   1    20053.17    19341.99    285.73 o 
  -8   8   1    14770.72    14674.93    176.88 o 
  -7   8   1      393.31      418.47     22.63 o 
  -6   8   1     4914.21     5006.69     62.28 o 
  -5   8   1     1537.58     1593.15     26.99 o 
  -4   8   1      335.61      376.83     13.72 o 
  -3   8   1     5477.09     5336.28     67.33 o 
  -2   8   1     5168.00     5002.58     59.49 o 
  -1   8   1     1739.54     1663.52     29.78 o 
   0   8   1    17888.42    17493.10    183.04 o 
   1   8   1    26501.98    26107.89    266.75 o 
   2   8   1    10655.42    10468.51    108.39 o 
   3   8   1      246.78      248.22     10.86 o 
   4   8   1     4198.25     4123.21     54.87 o 
   5   8   1    14295.01    14245.01    165.33 o 
   6   8   1    14504.60    14109.77    183.75 o 
   7   8   1    26106.62    25783.41    317.00 o 
   8   8   1     1304.69     1389.97     42.34 o 
   9   8   1     2305.16     2205.55     78.55 o 
  10   8   1      261.37      302.11     65.10 o 
  11   8   1     1600.04     1482.33     84.98 o 
  12   8   1     4302.75     4169.01    184.44 o 
  13   8   1     5098.94     4698.62    245.36 o 
  14   8   1      332.75      341.42     46.70 o 
 -14   9   1       57.93      116.84     75.95 o 
 -13   9   1       52.35       36.72     68.43 o 
 -12   9   1      491.71      661.28     67.55 o 
 -11   9   1      416.71      458.37     45.14 o 
 -10   9   1     5365.21     5412.56    180.33 o 
  -9   9   1       52.44       61.58     19.04 o 
  -8   9   1     9638.97     9524.49    134.11 o 
  -7   9   1    18142.73    18605.84    220.14 o 
  -6   9   1     8299.51     8498.06     95.04 o 
  -5   9   1      659.13      714.39     23.68 o 
  -4   9   1     1352.63     1408.28     23.00 o 
  -3   9   1      710.70      765.85     25.17 o 
  -2   9   1     7774.51     7934.06     89.73 o 
  -1   9   1    29057.49    28820.46    310.07 o 
   0   9   1     8504.12     8473.72    100.74 o 
   1   9   1     1999.04     2083.51     32.41 o 
   2   9   1     2313.08     2450.33     37.32 o 
   3   9   1     2638.08     2610.79     36.37 o 
   4   9   1      226.04      252.83     12.32 o 
   5   9   1     1738.02     1843.81     30.58 o 
   6   9   1      813.90      763.45     25.65 o 
   7   9   1     2990.51     3044.50     62.54 o 
   8   9   1    11446.56    11333.92    179.14 o 
   9   9   1      584.88      591.69     35.72 o 
  10   9   1      686.96      723.96     74.45 o 
  11   9   1      431.28      523.63     60.47 o 
  12   9   1      207.39      258.33     54.66 o 
  13   9   1     1997.12     1973.75    152.73 o 
  14   9   1     4621.27     4584.80    157.61 o 
 -13  10   1       47.61      101.82     77.61 o 
 -12  10   1       18.49       55.83     44.66 o 
 -11  10   1     1328.11     1101.46     78.78 o 
 -10  10   1     2507.11     2546.96     97.99 o 
  -9  10   1     2949.98     2961.72     88.15 o 
  -8  10   1     3161.44     3305.08     78.77 o 
  -7  10   1       43.67       58.76     14.35 o 
  -6  10   1       22.33       22.82     11.76 o 
  -5  10   1     1755.54     1789.21     28.73 o 
  -4  10   1     1995.06     2007.23     36.16 o 
  -3  10   1      931.63      923.10     22.00 o 
  -2  10   1     1136.91     1123.22     24.41 o 
  -1  10   1       88.08      106.65      9.10 o 
   0  10   1     1318.30     1290.83     26.71 o 
   1  10   1      113.48      141.56     12.45 o 
   2  10   1     4743.70     4814.25     63.43 o 
   3  10   1      231.67      257.80     14.62 o 
   4  10   1     4218.31     4181.32     56.00 o 
   5  10   1     8561.54     8537.66    104.22 o 
   6  10   1      277.22      299.17     21.99 o 
   7  10   1      311.81      312.79     22.58 o 
   8  10   1      146.47      145.20     29.55 o 
   9  10   1      169.03      171.23     30.12 o 
  10  10   1      716.87      760.84     76.45 o 
  11  10   1     1483.17     1586.15     91.73 o 
  12  10   1       17.21        3.27     43.37 o 
  13  10   1     2625.49     2804.15    191.12 o 
 -13  11   1     2231.44     2111.46    169.42 o 
 -12  11   1      940.64      973.55     94.31 o 
 -11  11   1       29.01       72.37     45.66 o 
 -10  11   1     4672.93     4402.20    135.46 o 
  -9  11   1     3068.01     3246.78    108.43 o 
  -8  11   1     1359.16     1338.31     84.17 o 
  -7  11   1      980.74      911.18     43.86 o 
  -6  11   1     1126.24     1151.57     34.34 o 
  -5  11   1     4598.44     4724.57     80.89 o 
  -4  11   1     4210.55     4299.65     62.70 o 
  -3  11   1     3995.15     3887.01     55.80 o 
  -2  11   1      123.20      159.18     12.53 o 
  -1  11   1     3536.07     3418.54     49.55 o 
   0  11   1     1472.07     1456.19     31.03 o 
   1  11   1    12049.53    11763.68    168.41 o 
   2  11   1     7630.88     7525.86     92.83 o 
   3  11   1      285.64      316.18     16.42 o 
   4  11   1       40.08       43.84     13.66 o 
   5  11   1     3071.59     3173.25     61.45 o 
   6  11   1     2587.50     2480.79     52.54 o 
   7  11   1      422.03      503.51     31.10 o 
   8  11   1     2720.58     2742.42     73.35 o 
   9  11   1        5.05       -2.87     31.55 o 
  10  11   1     2094.79     2117.36     90.60 o 
  11  11   1      537.11      509.70     62.85 o 
  12  11   1     2131.47     2096.43    166.08 o 
 -12  12   1     5175.33     5237.75    281.25 o 
 -11  12   1     5522.09     5187.67    272.07 o 
 -10  12   1       89.57      209.48     80.95 o 
  -9  12   1      804.61      774.30     77.99 o 
  -8  12   1      616.52      705.21     52.78 o 
  -7  12   1      977.68      998.17     41.00 o 
  -6  12   1     5644.72     5550.12     93.11 o 
  -5  12   1     2459.73     2421.87     55.66 o 
  -4  12   1     1900.22     1992.56     48.98 o 
  -3  12   1     4961.90     5072.71     88.75 o 
  -2  12   1     3865.66     4134.47     84.95 o 
  -1  12   1      301.00      293.80     18.25 o 
   0  12   1     4229.41     4358.89     69.01 o 
   1  12   1       12.05       32.37     13.53 o 
   2  12   1     2559.21     2533.21     59.07 o 
   3  12   1     8017.27     8084.91    129.48 o 
   4  12   1    13246.51    13417.41    230.09 o 
   5  12   1     1086.77     1187.44     44.25 o 
   6  12   1      901.38      911.36     63.51 o 
   7  12   1     1491.12     1488.27     88.07 o 
   8  12   1      831.28      912.20    117.83 o 
   9  12   1     4460.57     4224.37    222.83 o 
  10  12   1     1189.70     1197.60    126.02 o 
  11  12   1       36.52      -58.42     58.42 o 
  12  12   1     1239.34     1358.68    145.21 o 
 -11  13   1      255.81      252.04     90.13 o 
 -10  13   1      176.90      203.63     82.62 o 
  -9  13   1       48.52      -15.89     48.42 o 
  -8  13   1       43.17       71.66     50.07 o 
  -7  13   1        2.63       18.01     34.22 o 
  -6  13   1     1965.24     1909.01     65.80 o 
  -5  13   1     2027.05     2031.75     64.90 o 
  -4  13   1     2395.19     2367.03     79.46 o 
  -3  13   1       12.27       28.85     26.89 o 
  -2  13   1       10.99        8.98     26.29 o 
  -1  13   1       27.23       31.21     19.36 o 
   0  13   1      395.31      421.05     22.87 o 
   1  13   1      252.98      241.81     24.93 o 
   2  13   1     3909.94     3901.80    108.30 o 
   3  13   1        2.29       26.70     32.51 o 
   4  13   1      577.22      601.76     50.98 o 
   5  13   1      195.74      176.53     32.47 o 
   6  13   1      322.20      364.54     43.20 o 
   7  13   1       17.11       92.63     48.22 o 
   8  13   1       23.67       26.11     48.72 o 
   9  13   1      599.51      521.61    102.23 o 
  10  13   1      152.73      227.00     86.80 o 
  11  13   1     1572.17     1306.93    139.37 o 
 -10  14   1       45.92       38.39     75.95 o 
  -9  14   1       71.86       32.29     55.11 o 
  -8  14   1        8.15      -25.87     72.61 o 
  -7  14   1      221.82      160.24     83.46 o 
  -6  14   1      834.98      723.95     65.29 o 
  -5  14   1      215.13      169.86     41.23 o 
  -4  14   1     2094.80     2131.32     78.36 o 
  -3  14   1     1171.35     1133.30     58.35 o 
  -2  14   1     2353.86     2357.83     82.35 o 
  -1  14   1      181.70      181.11     40.41 o 
   0  14   1      870.78      890.47     51.19 o 
   1  14   1      131.97      124.61     38.30 o 
   2  14   1     1176.24     1242.63     76.85 o 
   3  14   1     3256.57     3436.89    120.34 o 
   4  14   1     4586.47     4776.29    127.99 o 
   5  14   1     1651.30     1742.35     81.19 o 
   6  14   1      935.57      915.52     71.68 o 
   7  14   1      392.32      503.24    105.99 o 
   8  14   1       21.61       75.11     83.46 o 
   9  14   1      244.70      136.87     93.47 o 
  -9  15   1     1059.20     1138.35    151.89 o 
  -8  15   1       60.52      -43.40     82.62 o 
  -7  15   1     2811.61     2859.23    211.98 o 
  -6  15   1      723.70      709.97     69.32 o 
  -5  15   1     1091.37     1286.15     88.60 o 
  -4  15   1     4748.96     4729.92    147.20 o 
  -3  15   1       10.03       39.82     37.41 o 
  -2  15   1     2916.27     2982.01    110.35 o 
  -1  15   1     1769.38     1789.39    159.35 o 
   0  15   1      221.55      242.33     55.75 o 
   1  15   1     2869.68     2870.71    131.25 o 
   2  15   1    10664.93    10864.31    285.80 o 
   3  15   1     1561.67     1705.08     84.42 o 
   4  15   1     3636.88     3579.55    124.27 o 
   5  15   1     2070.71     2137.45    113.17 o 
   6  15   1       44.08       50.41     46.76 o 
   7  15   1       34.25       -5.01     82.62 o 
   8  15   1     4446.17     4378.98    276.24 o 
   9  15   1      971.93      959.75    146.05 o 
  -8  16   1      198.24      243.69    107.66 o 
  -7  16   1       17.35       26.71     85.13 o 
  -6  16   1      679.10      726.84     85.13 o 
  -5  16   1     1527.85     1440.58    175.68 o 
  -4  16   1     1364.18     1429.74    105.16 o 
  -3  16   1      313.13      359.13     52.27 o 
  -2  16   1      239.67      206.05     59.13 o 
  -1  16   1      277.98      261.99     60.31 o 
   0  16   1     2633.90     2799.01    148.14 o 
   1  16   1     2633.00     2506.10    323.39 o 
   2  16   1      133.89      132.13     61.76 o 
   3  16   1     2427.12     2344.14    101.16 o 
   4  16   1     3148.05     3042.08    141.60 o 
   5  16   1       53.77       86.82     53.21 o 
   6  16   1     1348.56     1447.48    138.12 o 
   7  16   1       47.77       79.28     93.47 o 
  -6  17   1     3971.51     4111.40    200.71 o 
  -5  17   1       84.97       30.64     77.61 o 
  -4  17   1      111.38      139.57     60.56 o 
  -3  17   1      795.32      881.39     87.67 o 
  -2  17   1      586.66      659.45     79.84 o 
  -1  17   1      856.14      736.74     81.46 o 
   0  17   1     2980.03     3040.49    146.54 o 
   1  17   1     1546.47     1620.53    110.28 o 
   2  17   1       43.19       56.92     56.76 o 
   3  17   1      116.42      158.24     83.46 o 
   4  17   1      531.62      546.34     87.63 o 
   5  17   1       55.69       44.32     55.14 o 
   6  17   1      134.00      179.46     59.05 o 
  -3  18   1     1517.64     1575.68    113.46 o 
  -2  18   1      625.56      729.17     88.39 o 
  -1  18   1      305.74      382.08     74.18 o 
   0  18   1     2270.77     2279.22    133.96 o 
   1  18   1     5444.90     5282.11    209.46 o 
   2  18   1      995.80      896.24     92.93 o 
   3  18   1      949.74      906.83     93.86 o 
 -16   0   2      447.06      539.97     72.61 o 
 -15   0   2     8472.53     8526.78    339.67 o 
 -14   0   2     5661.38     5354.26    172.59 o 
 -13   0   2     2188.62     2168.28     68.60 o 
 -12   0   2     1937.74     1799.54     86.85 o 
 -11   0   2     5202.57     5163.16    135.04 o 
 -10   0   2      218.14      198.00     16.14 o 
  -9   0   2    39603.52    38855.79    576.99 o 
  -8   0   2    46661.09    46419.51    633.88 o 
  -7   0   2     5436.87     5377.48     80.20 o 
  -6   0   2     1148.87     1189.93     20.19 o 
  -5   0   2    32306.64    33559.54    361.66 o 
  -4   0   2     2385.37     2370.38     27.86 o 
  -3   0   2    42981.52    40309.11    516.11 o 
  -2   0   2      407.46      420.98      6.36 o 
   1   0   2    69401.70    66748.40    980.79 o 
   2   0   2     4485.89     4504.22     83.35 o 
   3   0   2     1696.74     1853.90     31.12 o 
   4   0   2     5468.87     5372.83     79.53 o 
   5   0   2     1349.44     1270.11     24.66 o 
   6   0   2    32638.90    31965.46    488.97 o 
   7   0   2    81293.56    81181.70   1226.61 o 
   8   0   2     7074.42     7232.30    120.74 o 
   9   0   2     1775.77     1779.29     36.13 o 
  10   0   2      508.05      523.36     28.32 o 
  11   0   2      115.90      151.78     30.88 o 
  12   0   2     3269.36     3258.34    119.96 o 
  13   0   2     7708.42     7798.97    280.41 o 
  14   0   2     2976.57     3012.79    158.57 o 
  15   0   2       96.90      122.68     56.75 o 
 -16   1   2     3760.03     3759.25    131.44 o 
 -15   1   2     3250.19     3149.38    111.37 o 
 -14   1   2      475.55      458.43     50.11 o 
 -13   1   2     1638.07     1607.67     44.31 o 
 -12   1   2     1097.03     1041.46     28.12 o 
 -11   1   2     3671.32     3608.68     56.04 o 
 -10   1   2    10263.96    10219.51    125.70 o 
  -9   1   2     9944.01     9856.94    114.63 o 
  -8   1   2      887.34      944.42     15.08 o 
  -7   1   2      522.27      625.92     11.92 o 
  -6   1   2     4033.34     4016.58     42.39 o 
  -5   1   2      252.92      246.43      6.50 o 
  -4   1   2        5.97       13.76      2.34 o 
  -3   1   2     2041.49     1998.99     17.29 o 
  -2   1   2     8770.69     8827.14     64.65 o 
  -1   1   2    22700.10    22933.22    179.23 o 
   1   1   2     2831.88     2796.43     36.57 o 
   2   1   2      350.07      344.17      7.41 o 
   3   1   2     1612.48     1862.19     24.29 o 
   4   1   2    32255.49    31781.49    315.81 o 
   5   1   2    27417.34    27406.33    297.52 o 
   6   1   2    16997.63    17103.63    188.43 o 
   7   1   2    10987.96    11055.55    123.84 o 
   8   1   2     2414.30     2622.13     40.41 o 
   9   1   2      424.04      393.78     15.68 o 
  10   1   2     1355.79     1334.75     34.18 o 
  11   1   2     1924.29     1920.86     52.13 o 
  12   1   2     1012.77     1050.60     44.48 o 
  13   1   2        2.37        0.08     23.55 o 
  14   1   2     1022.33     1192.78     69.29 o 
  15   1   2      764.50      843.24     62.21 o 
 -16   2   2     1498.20     1473.31     74.76 o 
 -15   2   2      445.30      394.02     41.71 o 
 -14   2   2       71.38       58.88     20.23 o 
 -13   2   2     1302.86     1253.58     48.76 o 
 -12   2   2       21.33       30.42     13.80 o 
 -11   2   2      364.03      410.03     15.76 o 
 -10   2   2       21.58       30.10      7.78 o 
  -9   2   2      439.82      465.47     11.49 o 
  -8   2   2      483.21      496.16     12.22 o 
  -7   2   2     9452.02     9728.10    103.82 o 
  -6   2   2     4729.94     4511.86     49.34 o 
  -5   2   2    15427.45    15753.89    154.08 o 
  -4   2   2    23889.52    23774.06    229.70 o 
  -3   2   2     5207.67     5297.01     47.35 o 
  -2   2   2     1500.03     1582.21     15.11 o 
  -1   2   2    50022.38    48105.71    430.45 o 
   0   2   2     7233.94     7259.57     68.76 o 
   1   2   2      558.20      603.37     11.11 o 
   2   2   2    70954.55    68669.95   1176.24 o 
   3   2   2      325.52      320.04      9.27 o 
   4   2   2     1131.98     1157.39     19.02 o 
   5   2   2       68.00       91.51      7.08 o 
   6   2   2       22.08       23.79      6.19 o 
   7   2   2      101.14      135.96      9.34 o 
   8   2   2      570.40      571.17     15.90 o 
   9   2   2     6126.32     6146.53     87.59 o 
  10   2   2     4967.05     4988.77     86.15 o 
  11   2   2      664.80      720.48     32.24 o 
  12   2   2     2195.74     2068.35     63.01 o 
  13   2   2      250.58      264.39     37.70 o 
  14   2   2      575.00      524.71     48.90 o 
  15   2   2     5115.94     5310.71    172.66 o 
 -16   3   2      432.29      466.97     46.68 o 
 -15   3   2      101.12      115.25     30.88 o 
 -14   3   2     1605.36     1628.28     54.36 o 
 -13   3   2    10318.04    10097.72    178.88 o 
 -12   3   2    11812.91    11701.14    187.61 o 
 -11   3   2      854.22      870.28     29.44 o 
 -10   3   2     4000.32     3936.84     60.93 o 
  -9   3   2      225.35      260.25     11.00 o 
  -8   3   2     8661.79     8847.96    105.27 o 
  -7   3   2     2823.09     2556.51     37.08 o 
  -6   3   2     2112.47     2097.92     30.19 o 
  -5   3   2      695.54      626.00     15.51 o 
  -4   3   2    31777.97    31758.66    339.96 o 
  -3   3   2    22388.76    22258.01    210.95 o 
  -2   3   2     4576.82     4791.60     43.93 o 
  -1   3   2      197.26      187.40      6.64 o 
   0   3   2      243.64      277.18      7.60 o 
   1   3   2     4979.52     4953.97     50.75 o 
   2   3   2    55294.38    54101.56    591.34 o 
   3   3   2    50860.88    50740.13    595.17 o 
   4   3   2     1161.06     1126.08     19.64 o 
   5   3   2     9243.64     9070.83    119.72 o 
   6   3   2      286.89      347.14     12.45 o 
   7   3   2     7835.88     8000.55    109.05 o 
   8   3   2    11966.53    11470.08    161.11 o 
   9   3   2     1806.03     1846.45     37.52 o 
  10   3   2      240.13      277.95     17.90 o 
  11   3   2     2843.18     2931.73     87.72 o 
  12   3   2     5344.01     5218.16    134.35 o 
  13   3   2       13.21       -1.70     46.32 o 
  14   3   2     1023.26     1154.86     66.78 o 
  15   3   2      271.08      345.56     48.08 o 
 -16   4   2      148.38      113.75     60.51 o 
 -15   4   2     1093.54     1132.11     59.75 o 
 -14   4   2     2101.53     2053.61     68.19 o 
 -13   4   2      130.54      130.28     19.28 o 
 -12   4   2     6777.42     6669.02    145.75 o 
 -11   4   2    10859.38    10636.27    165.47 o 
 -10   4   2     2650.54     2600.52     44.65 o 
  -9   4   2      485.58      470.57     21.63 o 
  -8   4   2       47.19       50.44      9.80 o 
  -7   4   2      378.57      409.38     14.48 o 
  -6   4   2    13896.45    13146.55    232.43 o 
  -5   4   2    42917.39    43452.77    462.60 o 
  -4   4   2       53.07       50.37      4.83 o 
  -3   4   2    18159.45    18671.80    180.52 o 
  -2   4   2     2349.12     2552.90     27.95 o 
  -1   4   2      718.77      820.41     11.43 o 
   0   4   2     6990.75     7051.89     61.91 o 
   1   4   2     9426.39     9102.34     87.73 o 
   2   4   2       50.31       70.52      6.00 o 
   3   4   2    30883.41    31332.13    387.51 o 
   4   4   2     9744.44     9461.44    117.53 o 
   5   4   2     5242.31     5251.71     74.58 o 
   6   4   2      120.22      179.35     10.77 o 
   7   4   2      561.09      561.20     16.94 o 
   8   4   2       22.31       28.33     10.11 o 
   9   4   2      998.26     1082.23     31.09 o 
  10   4   2    23125.09    23064.37    371.39 o 
  11   4   2     1507.58     1615.08     81.48 o 
  12   4   2      515.00      666.93     56.75 o 
  13   4   2      231.48      244.47     37.49 o 
  14   4   2      323.98      371.36     45.28 o 
  15   4   2      268.44      301.93     48.40 o 
 -15   5   2      106.52      112.07     29.37 o 
 -14   5   2      784.45      668.08     38.61 o 
 -13   5   2     1800.95     1792.42    104.44 o 
 -12   5   2       23.96       59.21     22.84 o 
 -11   5   2      882.40      860.65     37.17 o 
 -10   5   2     2085.21     2053.99     49.02 o 
  -9   5   2      816.93      747.19     21.17 o 
  -8   5   2      203.49      226.49     12.54 o 
  -7   5   2     1003.25     1011.20     21.79 o 
  -6   5   2      253.63      328.21     16.93 o 
  -5   5   2      203.66      186.35     10.10 o 
  -4   5   2     2611.46     2453.95     35.25 o 
  -3   5   2     2486.68     2809.31     33.28 o 
  -2   5   2     3347.52     3670.08     40.72 o 
  -1   5   2     1655.85     1765.89     20.40 o 
   0   5   2     3396.04     3320.43     33.35 o 
   1   5   2     4277.33     4537.12     46.34 o 
   2   5   2       97.72      100.64     10.75 o 
   3   5   2     6777.10     6790.64     76.55 o 
   4   5   2       26.52       39.13      8.69 o 
   5   5   2      514.60      503.87     23.26 o 
   6   5   2     4457.81     4449.84     88.15 o 
   7   5   2      873.98      914.22     22.91 o 
   8   5   2     4181.42     4043.16     62.27 o 
   9   5   2     5021.02     5028.08     88.58 o 
  10   5   2      111.39      106.04     21.25 o 
  11   5   2      967.70      941.81     41.14 o 
  12   5   2       18.79       27.12     24.47 o 
  13   5   2      226.51      186.93     36.74 o 
  14   5   2       48.36       80.71     34.86 o 
  15   5   2      187.15      200.51     43.68 o 
 -15   6   2       87.93      104.46     27.51 o 
 -14   6   2      977.98      896.43     73.43 o 
 -13   6   2       36.25       47.30     33.30 o 
 -12   6   2     4440.80     4180.55     97.45 o 
 -11   6   2     1068.63     1033.20     39.78 o 
 -10   6   2      341.65      293.62     24.77 o 
  -9   6   2       38.48       57.90     11.84 o 
  -8   6   2    10357.42    10591.26    125.12 o 
  -7   6   2      217.83      273.75     12.96 o 
  -6   6   2    20087.28    20143.16    248.04 o 
  -5   6   2     5814.34     5873.14     65.22 o 
  -4   6   2      317.16      336.21     12.02 o 
  -3   6   2    15486.27    15945.02    163.23 o 
  -2   6   2    15705.67    15625.53    153.69 o 
  -1   6   2     4506.24     4275.62     46.98 o 
   0   6   2     3917.87     4477.99     46.63 o 
   1   6   2     3913.57     3878.04     41.49 o 
   2   6   2     4042.81     4059.52     50.03 o 
   3   6   2    12652.81    12645.08    136.34 o 
   4   6   2    10680.59    10547.13    117.02 o 
   5   6   2     3053.14     3086.98     50.64 o 
   6   6   2      325.92      320.91     15.57 o 
   7   6   2       10.87       20.76      8.83 o 
   8   6   2     2523.36     2539.59     50.46 o 
   9   6   2     5364.94     5336.15    105.36 o 
  10   6   2     3318.24     3346.83     91.36 o 
  11   6   2      489.60      708.55     84.29 o 
  12   6   2     5518.17     5344.31    166.46 o 
  13   6   2     3375.64     3286.81    119.58 o 
  14   6   2      822.32      815.47     60.44 o 
  15   6   2      188.53      174.49     43.69 o 
 -15   7   2      856.29      711.05    103.49 o 
 -14   7   2      601.11      532.16     63.14 o 
 -13   7   2      980.02      982.08    125.60 o 
 -12   7   2      203.51      166.52     36.10 o 
 -11   7   2      772.00      709.64     52.76 o 
 -10   7   2     3579.82     3692.08     79.44 o 
  -9   7   2        3.86       -9.37      9.37 o 
  -8   7   2     6139.66     6058.94     83.21 o 
  -7   7   2     5497.64     5479.82     75.84 o 
  -6   7   2    14196.69    14084.72    152.55 o 
  -5   7   2     2020.52     2050.34     28.03 o 
  -4   7   2    11362.42    11154.64    113.72 o 
  -3   7   2     3017.83     3023.46     37.45 o 
  -2   7   2       51.27       51.32      7.72 o 
  -1   7   2    14973.04    14708.01    144.21 o 
   0   7   2    10233.89     9558.71     92.45 o 
   1   7   2      921.96     1146.24     18.52 o 
   2   7   2     8332.00     8133.16     93.58 o 
   3   7   2     2378.25     2372.45     34.03 o 
   4   7   2     1270.44     1344.55     23.46 o 
   5   7   2     2160.78     2125.10     32.30 o 
   6   7   2      510.06      540.54     22.83 o 
   7   7   2     1178.48     1131.33     26.13 o 
   8   7   2     7716.90     7558.74    130.36 o 
   9   7   2     4226.62     4142.20    106.12 o 
  10   7   2      297.09      345.42     41.88 o 
  11   7   2     4667.04     4245.45    213.65 o 
  12   7   2     1407.15     1302.67     69.50 o 
  13   7   2     2207.50     2227.25     95.24 o 
  14   7   2     3967.03     3856.61    167.75 o 
 -14   8   2      622.39      734.42    101.82 o 
 -13   8   2      737.81      675.38    158.57 o 
 -12   8   2       69.14       24.70     31.84 o 
 -11   8   2      244.00      238.51     45.17 o 
 -10   8   2      982.90      861.90     45.65 o 
  -9   8   2      970.33     1016.61     36.92 o 
  -8   8   2      315.77      334.46     16.34 o 
  -7   8   2      912.12      977.86     27.82 o 
  -6   8   2     1246.13     1265.85     23.07 o 
  -5   8   2      380.51      389.25     13.14 o 
  -4   8   2     7520.63     7585.86     84.01 o 
  -3   8   2     4301.03     4328.89     60.03 o 
  -2   8   2     2820.66     2909.82     39.84 o 
  -1   8   2     3352.40     3613.18     44.48 o 
   0   8   2     7170.56     7613.77     79.67 o 
   1   8   2      492.84      501.49     14.99 o 
   2   8   2     2947.59     2863.29     40.47 o 
   3   8   2     5218.16     5079.65     63.50 o 
   4   8   2      633.45      653.26     20.50 o 
   5   8   2      384.59      416.58     15.73 o 
   6   8   2      630.88      637.60     18.84 o 
   7   8   2      150.36      148.26     16.22 o 
   8   8   2      173.64      170.49     26.87 o 
   9   8   2      629.89      582.07     78.77 o 
  10   8   2        7.75      111.83     56.75 o 
  11   8   2       41.56       84.29     57.59 o 
  12   8   2      349.65      460.68     85.13 o 
  13   8   2     1298.77     1345.13     76.54 o 
  14   8   2       54.71       31.65     38.54 o 
 -14   9   2       12.24      -19.20     63.43 o 
 -13   9   2      176.15      138.54     75.95 o 
 -12   9   2      141.22       77.13     45.15 o 
 -11   9   2      830.83      872.38     71.41 o 
 -10   9   2     1021.03      960.56     55.08 o 
  -9   9   2      256.01      259.09     22.28 o 
  -8   9   2        9.44       23.48     12.11 o 
  -7   9   2     2116.59     2198.22     38.73 o 
  -6   9   2     1817.50     1830.98     28.50 o 
  -5   9   2     1862.92     1917.87     29.20 o 
  -4   9   2      385.70      436.97     16.68 o 
  -3   9   2       46.19       57.31      9.07 o 
  -2   9   2    10303.50    10357.90    114.92 o 
  -1   9   2     7011.54     7016.39     82.28 o 
   0   9   2     6536.36     6613.56     71.25 o 
   1   9   2     1699.21     1753.93     24.66 o 
   2   9   2     1637.87     1537.87     28.85 o 
   3   9   2        8.43       10.93      8.69 o 
   4   9   2     3470.95     3534.45     50.78 o 
   5   9   2     2793.74     2847.28     46.09 o 
   6   9   2     3730.56     3829.34     58.95 o 
   7   9   2       41.75       64.90     15.96 o 
   8   9   2      885.70      871.16     55.86 o 
   9   9   2     3789.78     3659.73    114.83 o 
  10   9   2       83.75       88.46     57.59 o 
  11   9   2      798.29      424.79     80.95 o 
  12   9   2        2.79      -24.40     40.76 o 
  13   9   2      365.13      411.44     90.97 o 
 -13  10   2      790.30      804.52    110.16 o 
 -12  10   2       17.28        6.08     41.70 o 
 -11  10   2     1527.54     1546.19     91.33 o 
 -10  10   2       54.22      111.50     42.44 o 
  -9  10   2    12104.06    11884.96    242.35 o 
  -8  10   2    15084.22    14664.81    321.96 o 
  -7  10   2      651.42      656.76     24.66 o 
  -6  10   2      413.67      461.54     18.93 o 
  -5  10   2      865.43      897.70     28.27 o 
  -4  10   2      293.43      315.52     16.32 o 
  -3  10   2     7605.60     7473.60     88.44 o 
  -2  10   2    27004.16    26798.59    291.10 o 
  -1  10   2     1416.21     1458.27     25.62 o 
   0  10   2    10161.55    10376.06    118.40 o 
   1  10   2     1543.35     1619.55     28.13 o 
   2  10   2        3.67        2.71      7.30 o 
   3  10   2      340.51      396.09     15.15 o 
   4  10   2      569.75      577.87     20.05 o 
   5  10   2      591.71      593.54     21.78 o 
   6  10   2     6481.43     6492.70    124.85 o 
   7  10   2    13282.12    12996.30    233.15 o 
   8  10   2      869.88      852.55     53.85 o 
   9  10   2      573.54      619.19     49.39 o 
  10  10   2       87.80       82.88     36.22 o 
  11  10   2      334.09      394.75     82.20 o 
  12  10   2     1068.41     1088.28    121.85 o 
  13  10   2     8622.16     8250.54    383.90 o 
 -13  11   2      374.91      391.41     96.81 o 
 -12  11   2      235.23      295.72     62.18 o 
 -11  11   2     2081.52     2100.60    108.68 o 
 -10  11   2     5077.34     5160.44    178.35 o 
  -9  11   2     3227.39     3306.09    127.75 o 
  -8  11   2       17.78      -21.68     24.88 o 
  -7  11   2       85.93       55.78     20.03 o 
  -6  11   2      232.47      265.38     20.52 o 
  -5  11   2     5706.66     5390.18     89.58 o 
  -4  11   2     7361.29     7440.74    103.66 o 
  -3  11   2      636.19      625.04     20.82 o 
  -2  11   2      841.61      890.47     22.76 o 
  -1  11   2     5026.76     5267.47     67.28 o 
   0  11   2     8510.43     8669.95    114.07 o 
   1  11   2      356.73      376.98     17.62 o 
   2  11   2      126.45      129.75     12.56 o 
   3  11   2     3456.22     3339.78     52.39 o 
   4  11   2      477.18      477.34     21.18 o 
   5  11   2     4524.35     4393.47     85.52 o 
   6  11   2     9570.04     9612.87    158.52 o 
   7  11   2      349.65      337.61     27.66 o 
   8  11   2       10.43        0.02     21.00 o 
   9  11   2      927.80      909.50     60.24 o 
  10  11   2     3415.57     3515.69    137.98 o 
  11  11   2     4538.32     4548.86    170.40 o 
  12  11   2     1698.09     2016.32    163.58 o 
 -12  12   2        5.81      -11.68     70.94 o 
 -11  12   2     6490.71     6452.04    315.47 o 
 -10  12   2     2228.77     2215.78    161.07 o 
  -9  12   2      238.60      235.13     42.37 o 
  -8  12   2     2789.01     2940.50    120.86 o 
  -7  12   2       68.08       89.83     24.76 o 
  -6  12   2      212.43      242.83     22.39 o 
  -5  12   2     9758.52     9645.03    153.90 o 
  -4  12   2     4493.30     4437.82     82.76 o 
  -3  12   2      136.75      180.09     21.52 o 
  -2  12   2     2167.63     2286.11     53.41 o 
  -1  12   2     4532.11     4506.70     73.51 o 
   0  12   2     4846.87     4920.52     83.61 o 
   1  12   2     1145.05     1222.19     45.15 o 
   2  12   2      958.07      877.50     34.14 o 
   3  12   2        0.40       15.25     19.29 o 
   4  12   2     1398.20     1309.22     51.27 o 
   5  12   2     1087.28     1100.87     48.23 o 
   6  12   2      203.75      215.83     33.86 o 
   7  12   2      453.50      426.35     47.51 o 
   8  12   2     1314.05     1387.88     74.72 o 
   9  12   2     1234.57     1169.95     91.33 o 
  10  12   2     1783.12     2086.42    160.24 o 
  11  12   2     3889.30     3692.13    222.83 o 
  12  12   2      299.58      393.08     98.48 o 
 -11  13   2      286.60       97.64     77.61 o 
 -10  13   2     1712.53     1443.80    141.04 o 
  -9  13   2     1126.69     1105.91     91.25 o 
  -8  13   2        9.09       36.15     48.68 o 
  -7  13   2     2053.97     2030.04     76.68 o 
  -6  13   2       21.68       21.49     27.34 o 
  -5  13   2     1270.41     1238.28     50.96 o 
  -4  13   2     4260.98     4311.02    114.87 o 
  -3  13   2     6549.74     6658.65    157.80 o 
  -2  13   2       40.31       21.03     26.89 o 
  -1  13   2       46.55       25.13     19.60 o 
   0  13   2      749.30      758.38     28.34 o 
   1  13   2     9962.46    10127.14    183.73 o 
   2  13   2    19578.89    19316.79    450.78 o 
   3  13   2    12016.50    11905.89    453.23 o 
   4  13   2      113.48       94.95     35.36 o 
   5  13   2     2355.55     2414.73     94.13 o 
   6  13   2      854.49      750.99    146.47 o 
   7  13   2      457.56      463.45     82.62 o 
   8  13   2     5265.70     5250.74    195.75 o 
   9  13   2     3034.31     3162.28    146.93 o 
  10  13   2      112.75      132.70     77.61 o 
  11  13   2     1405.57     1250.18    140.21 o 
 -10  14   2      363.95      515.76    100.98 o 
  -9  14   2       30.39        2.69     53.30 o 
  -8  14   2      255.84      318.80    102.65 o 
  -7  14   2      102.61      173.27     60.51 o 
  -6  14   2     4385.62     4419.04    161.60 o 
  -5  14   2    10324.89    10958.65    270.23 o 
  -4  14   2     1614.74     1522.34     98.66 o 
  -3  14   2       74.21       61.34     30.28 o 
  -2  14   2     1728.69     1662.05     72.88 o 
  -1  14   2     1255.58     1114.57     98.65 o 
   0  14   2     2453.50     2505.73     71.58 o 
   1  14   2     7587.20     7556.94    199.92 o 
   2  14   2      257.50      349.40    131.86 o 
   3  14   2     3278.24     3492.91    122.89 o 
   4  14   2     3163.22     3326.65    118.61 o 
   5  14   2      163.27      138.98     49.32 o 
   6  14   2       60.50       74.10     45.21 o 
   7  14   2      903.12      989.80    131.86 o 
   8  14   2       19.13        2.50     76.78 o 
   9  14   2     1165.37     1232.66    151.89 o 
  -9  15   2      547.66      475.70    122.68 o 
  -8  15   2      568.91      562.50    122.68 o 
  -7  15   2      717.14      635.28    102.23 o 
  -6  15   2      142.93       53.82     46.01 o 
  -5  15   2      109.30      124.43     51.10 o 
  -4  15   2      371.04      366.93     50.63 o 
  -3  15   2       14.87        5.53     36.37 o 
  -2  15   2       19.56      -24.45     53.56 o 
  -1  15   2     2071.05     2097.84     91.06 o 
   0  15   2      800.83      689.18     80.95 o 
   1  15   2      345.74      456.79     87.63 o 
   2  15   2     3244.44     3432.00    150.47 o 
   3  15   2     2366.37     2495.49    101.03 o 
   4  15   2     1415.08     1314.46     97.64 o 
   5  15   2      843.22      794.64     87.63 o 
   6  15   2     1618.85     1591.31     96.25 o 
   7  15   2     1878.89     2280.87    191.12 o 
   8  15   2     1314.62     1177.57    149.39 o 
   9  15   2      949.48      998.14    145.21 o 
  -7  16   2     2126.07     2183.08    171.92 o 
  -6  16   2       17.40       17.32     46.51 o 
  -5  16   2      786.43      711.07     76.80 o 
  -4  16   2     1517.41     1405.32    221.58 o 
  -3  16   2     3270.35     3347.73    161.04 o 
  -2  16   2     2062.03     1857.78    112.64 o 
  -1  16   2     1987.92     2037.41    208.64 o 
   0  16   2        7.71      -35.81     47.20 o 
   1  16   2     1548.88     1240.34     93.50 o 
   2  16   2      235.75      233.44     62.80 o 
   3  16   2     1689.07     1599.18    184.44 o 
   4  16   2     1505.84     1710.64    109.66 o 
   5  16   2      478.02      540.15    105.16 o 
   6  16   2     1791.01     1718.62    125.60 o 
  -6  17   2      935.41      972.00     89.30 o 
  -5  17   2       40.57        9.55     53.29 o 
  -4  17   2        4.17      -43.18     51.44 o 
  -3  17   2        7.93      -10.74     53.14 o 
  -2  17   2     2487.13     2523.72    133.05 o 
  -1  17   2     6018.46     6551.00    237.01 o 
   0  17   2     3183.50     3122.59    168.58 o 
   1  17   2      438.87      467.24     74.65 o 
   2  17   2     1296.51     1301.30    138.96 o 
   3  17   2      527.27      548.24     82.62 o 
   4  17   2     3208.44     3238.96    152.08 o 
   5  17   2     4590.79     4752.86    189.40 o 
  -3  18   2      667.41      549.73     79.92 o 
  -2  18   2      518.86      570.65    191.12 o 
  -1  18   2      223.49      282.04     70.75 o 
   0  18   2      238.68      225.11     68.07 o 
   1  18   2        5.48       33.36     59.04 o 
   2  18   2     1171.69     1075.99     99.14 o 
 -16   1   3     2198.29     2082.90     89.55 o 
 -15   1   3      593.92      622.64     60.09 o 
 -14   1   3      432.19      452.22     56.98 o 
 -13   1   3      903.33      906.86     34.27 o 
 -12   1   3     8716.62     8820.14    125.59 o 
 -11   1   3      688.51      686.41     20.74 o 
 -10   1   3     9925.40     9966.13    118.07 o 
  -9   1   3     4391.26     4347.47     50.32 o 
  -8   1   3      615.76      633.60     10.95 o 
  -7   1   3      871.80      862.91     12.66 o 
  -6   1   3     4053.66     3871.89     36.83 o 
  -5   1   3     4391.07     4374.95     40.90 o 
  -4   1   3     3751.95     3940.14     29.81 o 
  -3   1   3    12830.07    13038.45     89.07 o 
  -2   1   3     1358.89     1425.87     11.82 o 
  -1   1   3    26176.64    26053.15    185.81 o 
   0   1   3     3992.02     4102.91     34.51 o 
   1   1   3       44.98       61.82      3.86 o 
   2   1   3       18.72       30.81      3.95 o 
   3   1   3     9674.37     9957.75     98.87 o 
   4   1   3     3512.76     3781.94     43.40 o 
   5   1   3    17842.39    17460.04    177.78 o 
   6   1   3     8854.67     8871.98     97.41 o 
   7   1   3      326.77      375.17     11.43 o 
   8   1   3     4908.92     4905.71     58.44 o 
   9   1   3     7395.13     7552.64    100.43 o 
  10   1   3       70.97      110.76     16.60 o 
  11   1   3      374.60      407.90     26.94 o 
  12   1   3     3280.96     3308.60     88.16 o 
  13   1   3      213.63      258.36     39.75 o 
  14   1   3     1609.38     1746.29     85.20 o 
  15   1   3     2115.96     2112.05     98.81 o 
 -16   2   3     1292.30     1444.86     73.73 o 
 -15   2   3     1644.03     1522.33     71.17 o 
 -14   2   3     1321.23     1274.78     61.30 o 
 -13   2   3      656.76      611.13     29.07 o 
 -12   2   3      436.10      472.52     27.17 o 
 -11   2   3    15850.68    15702.88    199.62 o 
 -10   2   3     5260.10     5363.93     70.49 o 
  -9   2   3     3824.18     3855.91     45.10 o 
  -8   2   3    10549.25    10675.73    110.21 o 
  -7   2   3     9685.52     9622.01     99.55 o 
  -6   2   3      342.67      315.75     12.39 o 
  -5   2   3     3132.96     2742.98     28.74 o 
  -4   2   3     3149.21     3244.34     29.23 o 
  -3   2   3     5221.48     4942.86     37.49 o 
  -2   2   3     7382.31     7431.06     55.91 o 
  -1   2   3    24665.95    23993.05    187.23 o 
   0   2   3    18654.61    18424.00    149.27 o 
   1   2   3     9987.92     9646.66     93.55 o 
   2   2   3     8752.55     9221.18     97.96 o 
   3   2   3    54433.03    54073.84    653.85 o 
   4   2   3    15670.02    15551.92    162.85 o 
   5   2   3     7782.07     7373.86     89.54 o 
   6   2   3     1082.49     1100.93     20.23 o 
   7   2   3    27926.66    28180.65    324.06 o 
   8   2   3      106.20      136.72     11.21 o 
   9   2   3     1406.44     1473.79     28.45 o 
  10   2   3     7260.21     7344.39    122.06 o 
  11   2   3     1763.03     1850.34     53.82 o 
  12   2   3     1933.31     1870.16     68.89 o 
  13   2   3     3642.32     3698.65    128.50 o 
  14   2   3     1655.01     1610.08     81.80 o 
  15   2   3      669.42      682.54     67.18 o 
 -16   3   3       53.15       51.99     32.22 o 
 -15   3   3      538.47      572.39     44.77 o 
 -14   3   3      220.47      265.03     26.24 o 
 -13   3   3     1558.17     1516.01     45.99 o 
 -12   3   3       68.40       47.06     21.77 o 
 -11   3   3     4063.11     3636.77     68.92 o 
 -10   3   3      334.99      332.06     14.47 o 
  -9   3   3    13151.52    13291.56    142.89 o 
  -8   3   3    16045.69    15672.11    159.71 o 
  -7   3   3      794.23      904.65     19.71 o 
  -6   3   3      381.90      463.80     14.30 o 
  -5   3   3     1536.01     1341.52     20.89 o 
  -4   3   3     8393.75     8677.76     79.78 o 
  -3   3   3     3709.10     3624.40     32.34 o 
  -2   3   3     5775.73     5792.63     47.64 o 
  -1   3   3     4002.60     4268.57     37.93 o 
   0   3   3      326.50      300.79      6.40 o 
   1   3   3      245.66      280.05      9.97 o 
   2   3   3    28801.38    30001.80    334.92 o 
   3   3   3      207.10      199.68      8.89 o 
   4   3   3    16090.50    16264.81    188.61 o 
   5   3   3     9208.00     9083.08    109.52 o 
   6   3   3      461.15      514.79     14.82 o 
   7   3   3    14179.54    14083.09    173.95 o 
   8   3   3     1621.44     1715.81     35.22 o 
   9   3   3     4456.34     4412.02     68.87 o 
  10   3   3     3528.63     3478.88     72.87 o 
  11   3   3     6424.57     6582.22    145.81 o 
  12   3   3     2501.79     2548.09     81.99 o 
  13   3   3     2037.07     2164.44     92.79 o 
  14   3   3     2088.67     2097.64     93.38 o 
  15   3   3       38.48       96.91     40.10 o 
 -16   4   3       49.15       65.84     31.97 o 
 -15   4   3      157.55      180.18     31.43 o 
 -14   4   3     1469.95     1564.36     57.70 o 
 -13   4   3     4671.89     4668.16    134.19 o 
 -12   4   3        7.80       27.02     23.81 o 
 -11   4   3      368.59      351.73     26.19 o 
 -10   4   3      315.22      320.84     16.58 o 
  -9   4   3       25.38       45.56     10.31 o 
  -8   4   3      317.80      338.45     14.54 o 
  -7   4   3       78.02       92.56      7.46 o 
  -6   4   3    12179.35    12059.09    131.62 o 
  -5   4   3    11249.99    10982.89    124.49 o 
  -4   4   3     8179.85     8307.20     77.96 o 
  -3   4   3       31.40       37.10      4.45 o 
  -2   4   3     2576.75     2449.06     26.66 o 
  -1   4   3       77.78       94.90      5.03 o 
   0   4   3     6777.04     6518.43     58.29 o 
   1   4   3    26491.47    26351.15    245.01 o 
   2   4   3    46531.58    46381.97    454.71 o 
   3   4   3     3325.34     3398.13     44.32 o 
   4   4   3    12318.82    12221.95    146.43 o 
   5   4   3     3033.79     3211.03     44.97 o 
   6   4   3      636.63      659.46     17.56 o 
   7   4   3       50.25       49.54      9.47 o 
   8   4   3     3584.75     3628.23     58.46 o 
   9   4   3     1279.82     1269.84     32.56 o 
  10   4   3     3906.25     3833.47     79.50 o 
  11   4   3      124.41      128.74     23.43 o 
  12   4   3       50.80       74.01     31.44 o 
  13   4   3      187.99      241.97     41.73 o 
  14   4   3        7.92      -33.18     33.18 o 
  15   4   3     2952.49     2861.24    116.92 o 
 -15   5   3     1850.21     1821.08     72.28 o 
 -14   5   3      622.74      680.23     65.11 o 
 -13   5   3     5786.29     5745.58    135.12 o 
 -12   5   3     5770.95     5484.51    127.55 o 
 -11   5   3     2770.52     2724.65     70.47 o 
 -10   5   3      171.11      189.01     17.14 o 
  -9   5   3      647.69      643.40     20.60 o 
  -8   5   3     4464.95     4499.03     60.04 o 
  -7   5   3    13106.81    12883.01    141.84 o 
  -6   5   3    24536.56    24122.59    263.72 o 
  -5   5   3       53.95       71.41      6.21 o 
  -4   5   3    10430.65    10409.96    101.16 o 
  -3   5   3     2288.77     2351.79     26.64 o 
  -2   5   3       30.27       57.01      5.33 o 
  -1   5   3    12098.68    12224.05    104.33 o 
   0   5   3    13661.32    12641.07    131.29 o 
   1   5   3      571.06      570.20     13.11 o 
   2   5   3    22617.76    21576.83    209.88 o 
   3   5   3    27981.61    28116.86    300.70 o 
   4   5   3     8044.15     8098.76     98.98 o 
   5   5   3       17.09       39.39      8.62 o 
   6   5   3     1139.10     1114.76     24.16 o 
   7   5   3      377.62      407.19     17.01 o 
   8   5   3    14067.77    14232.49    188.67 o 
   9   5   3    12489.29    12545.34    215.93 o 
  10   5   3     1337.51     1394.46     45.98 o 
  11   5   3     1444.57     1578.49     55.44 o 
  12   5   3      597.84      607.42     51.12 o 
  13   5   3     1232.42     1287.32    108.49 o 
  14   5   3     2740.15     2731.92    111.58 o 
  15   5   3     2673.96     2713.83    124.35 o 
 -15   6   3     3372.25     3142.15    188.61 o 
 -14   6   3     6104.50     5679.79    382.65 o 
 -13   6   3     2855.74     3037.37    104.01 o 
 -12   6   3      133.95      178.86     27.70 o 
 -11   6   3        4.04      -19.68     19.68 o 
 -10   6   3     3996.63     3738.19     67.39 o 
  -9   6   3     1762.92     1714.15     36.30 o 
  -8   6   3     1162.05     1198.19     24.24 o 
  -7   6   3     2452.10     2472.30     38.83 o 
  -6   6   3     1414.81     1351.05     30.43 o 
  -5   6   3     3328.45     3201.52     36.57 o 
  -4   6   3    26293.56    26623.84    268.38 o 
  -3   6   3      329.19      381.79     10.53 o 
  -2   6   3      818.06      831.79     16.66 o 
  -1   6   3     3706.94     3778.73     41.08 o 
   0   6   3    20599.79    21134.38    182.91 o 
   1   6   3    26674.05    25053.54    220.52 o 
   2   6   3    17371.37    16466.88    163.24 o 
   3   6   3     6644.00     6622.65     73.40 o 
   4   6   3     2167.83     2211.86     40.07 o 
   5   6   3     2581.85     2479.96     39.02 o 
   6   6   3     7277.06     7058.85     94.91 o 
   7   6   3     6748.79     6622.87    111.02 o 
   8   6   3     1447.68     1428.07     32.80 o 
   9   6   3     1012.53      955.86     46.37 o 
  10   6   3     3294.57     3202.49    103.32 o 
  11   6   3     1046.33     1080.90     64.17 o 
  12   6   3       47.42       14.02     40.48 o 
  13   6   3      324.83      307.14     44.49 o 
  14   6   3       12.42       37.79     38.06 o 
 -15   7   3     1306.81     1150.03    122.68 o 
 -14   7   3      121.09      133.58     48.62 o 
 -13   7   3       91.91       82.59     36.19 o 
 -12   7   3     1053.40     1044.28     82.37 o 
 -11   7   3     2289.20     2372.18     73.51 o 
 -10   7   3     6397.95     6088.73    139.09 o 
  -9   7   3     2458.01     2448.57     45.30 o 
  -8   7   3     7116.74     7288.81     97.04 o 
  -7   7   3     4587.12     4597.35     61.67 o 
  -6   7   3      728.42      726.64     17.45 o 
  -5   7   3     4694.38     4583.23     52.72 o 
  -4   7   3    18694.79    19022.00    182.70 o 
  -3   7   3     9584.62     9492.55     94.32 o 
  -2   7   3      102.61       98.32      7.22 o 
  -1   7   3     2903.61     3090.80     36.86 o 
   0   7   3     3017.90     3032.50     35.44 o 
   1   7   3     1578.06     1685.04     23.08 o 
   2   7   3     1672.06     1671.57     25.33 o 
   3   7   3      453.15      500.95     14.37 o 
   4   7   3     7627.71     7539.39     87.04 o 
   5   7   3      927.82      907.06     19.50 o 
   6   7   3     2090.73     2158.71     37.12 o 
   7   7   3    13248.70    13138.38    178.47 o 
   8   7   3     3361.83     3041.13     70.29 o 
   9   7   3      178.72      160.60     30.19 o 
  10   7   3     5480.17     5447.82    181.69 o 
  11   7   3     9881.08     9245.34    388.91 o 
  12   7   3     2039.42     2002.57    101.40 o 
  13   7   3      267.21      330.76     48.53 o 
  14   7   3      776.47      872.22     67.85 o 
 -14   8   3      900.20      827.89    106.82 o 
 -13   8   3      334.92      443.99     86.80 o 
 -12   8   3     1846.77     1801.49     77.91 o 
 -11   8   3      825.80      854.05     57.70 o 
 -10   8   3      451.30      436.46     48.30 o 
  -9   8   3     1069.54      979.47     36.53 o 
  -8   8   3     7614.23     7645.78     99.36 o 
  -7   8   3     3301.68     3354.12     47.19 o 
  -6   8   3     1750.39     1880.15     26.33 o 
  -5   8   3     1121.34     1191.07     22.61 o 
  -4   8   3     2015.11     2052.09     30.46 o 
  -3   8   3     8803.21     8624.33     97.28 o 
  -2   8   3    32019.38    30878.73    447.67 o 
  -1   8   3    22967.64    22579.21    226.62 o 
   0   8   3      146.34      180.26      8.43 o 
   1   8   3     1119.52     1132.55     20.15 o 
   2   8   3     2364.42     2328.61     33.88 o 
   3   8   3     2992.82     3040.77     41.67 o 
   4   8   3    26717.66    26672.28    277.43 o 
   5   8   3     1616.45     1651.76     28.29 o 
   6   8   3       10.99       14.40      9.68 o 
   7   8   3      849.53      832.87     40.59 o 
   8   8   3     3068.51     2998.52     75.78 o 
   9   8   3      289.07      314.16     38.67 o 
  10   8   3     2900.61     2705.08    112.98 o 
  11   8   3      481.19      449.00     80.95 o 
  12   8   3     2352.69     2181.64    155.23 o 
  13   8   3     2662.27     2509.02    109.04 o 
  14   8   3     4199.49     4142.12    152.08 o 
 -14   9   3      481.79      436.48     96.81 o 
 -13   9   3      136.32      161.91     75.95 o 
 -12   9   3      216.20      180.99     52.16 o 
 -11   9   3       70.88       62.25     40.71 o 
 -10   9   3     7420.77     7266.58    205.50 o 
  -9   9   3     5177.41     5216.98    102.20 o 
  -8   9   3       89.76      118.28     14.32 o 
  -7   9   3     1237.76     1190.83     27.30 o 
  -6   9   3      192.15      208.52     10.60 o 
  -5   9   3      662.93      684.89     20.84 o 
  -4   9   3    21812.74    21809.58    225.29 o 
  -3   9   3    19056.66    18622.53    204.53 o 
  -2   9   3       17.33       27.08      9.41 o 
  -1   9   3     2583.09     2587.18     36.06 o 
   0   9   3    13451.66    13667.17    136.95 o 
   1   9   3      178.16      191.34     10.04 o 
   2   9   3     4665.73     4698.16     60.71 o 
   3   9   3      224.61      222.84     13.88 o 
   4   9   3     1194.39     1151.19     33.17 o 
   5   9   3     6064.16     6167.19     89.56 o 
   6   9   3     9107.56     9131.89    140.32 o 
   7   9   3     2663.33     2613.05     63.78 o 
   8   9   3      133.59      145.01     23.08 o 
   9   9   3      480.70      481.81     44.69 o 
  10   9   3      748.05      571.68     85.96 o 
  11   9   3     4404.00     4289.68    227.84 o 
  12   9   3     6430.21     6188.32    299.61 o 
  13   9   3       65.98       26.26     40.24 o 
 -13  10   3      419.39      317.14     88.46 o 
 -12  10   3      699.89      577.66     66.88 o 
 -11  10   3       57.62       24.61     42.04 o 
 -10  10   3       72.94       53.67     63.43 o 
  -9  10   3      284.43      328.42     37.07 o 
  -8  10   3      511.29      501.10     48.41 o 
  -7  10   3       11.04       13.58     13.05 o 
  -6  10   3     1031.09      979.25     33.70 o 
  -5  10   3     1387.73     1463.18     27.86 o 
  -4  10   3      432.80      442.50     19.04 o 
  -3  10   3     1569.82     1515.21     30.30 o 
  -2  10   3    15617.28    15545.18    183.84 o 
  -1  10   3     5103.97     5027.10     64.15 o 
   0  10   3     3029.62     2974.15     39.13 o 
   1  10   3     9624.80     9550.09    107.08 o 
   2  10   3      395.87      409.99     15.62 o 
   3  10   3      383.33      378.32     17.23 o 
   4  10   3     5698.07     5511.81     75.41 o 
   5  10   3     3056.36     2992.62     64.88 o 
   6  10   3     2850.70     2943.19     71.04 o 
   7  10   3      755.62      870.38     40.50 o 
   8  10   3     1829.67     1776.69     64.96 o 
   9  10   3      257.56      262.36     40.12 o 
  10  10   3        0.67        1.67     58.42 o 
  11  10   3     1586.59     1392.89    130.19 o 
  12  10   3      625.14      673.50    107.66 o 
  13  10   3      488.68      386.93     56.17 o 
 -13  11   3     2680.82     2709.01    191.95 o 
 -12  11   3     3917.61     4086.88    234.51 o 
 -11  11   3      656.41      675.40     68.98 o 
 -10  11   3     1150.02     1113.71     79.05 o 
  -9  11   3     1201.60     1152.17     81.13 o 
  -8  11   3      962.05     1013.01     65.00 o 
  -7  11   3     4631.61     4622.67     84.31 o 
  -6  11   3     7242.39     7217.93    113.78 o 
  -5  11   3     6610.76     6603.44    105.70 o 
  -4  11   3      170.93      175.74     16.82 o 
  -3  11   3     3332.71     3467.54     55.02 o 
  -2  11   3      144.31      148.99     13.98 o 
  -1  11   3     6203.38     6289.88     78.17 o 
   0  11   3       47.18       94.00     14.00 o 
   1  11   3       57.95       59.20     11.56 o 
   2  11   3     1490.50     1461.66     30.71 o 
   3  11   3     6524.63     6461.36     93.29 o 
   4  11   3       39.02       43.42     16.81 o 
   5  11   3     1430.05     1474.70     63.01 o 
   6  11   3     1665.71     1678.84     53.75 o 
   7  11   3     2055.97     1878.18     71.19 o 
   8  11   3     6431.05     6247.85    176.26 o 
   9  11   3     5588.14     5507.60    198.02 o 
  10  11   3     1156.04     1042.37    116.84 o 
  11  11   3       97.37      120.48     89.30 o 
  12  11   3      937.95      696.86    111.00 o 
 -12  12   3      418.18      385.57     95.98 o 
 -11  12   3     3183.30     2743.22    186.94 o 
 -10  12   3     2305.08     2045.60    105.19 o 
  -9  12   3      586.83      452.68     49.85 o 
  -8  12   3     1935.02     1894.76     81.52 o 
  -7  12   3        2.81       10.39     17.50 o 
  -6  12   3        5.66       42.59     20.13 o 
  -5  12   3     5168.81     5133.13     93.18 o 
  -4  12   3    10348.94    10256.84    162.14 o 
  -3  12   3      913.92      901.73     35.26 o 
  -2  12   3     2907.60     2987.56     80.72 o 
  -1  12   3     1258.73     1272.47     35.58 o 
   0  12   3     2940.82     3001.25     66.00 o 
   1  12   3     8154.68     8003.86    140.15 o 
   2  12   3      259.20      264.82     26.64 o 
   3  12   3      442.10      501.67     39.04 o 
   4  12   3     5503.16     5498.95    133.57 o 
   5  12   3     3178.49     3286.19     94.27 o 
   6  12   3     1125.25     1067.64     64.67 o 
   7  12   3     5021.19     4934.82    181.02 o 
   8  12   3      610.66      567.08     68.32 o 
   9  12   3     1802.68     1650.23    103.95 o 
  10  12   3     3063.85     3134.64    201.13 o 
  11  12   3     1725.89     1930.35    163.58 o 
 -11  13   3       69.85      107.66     80.12 o 
 -10  13   3      104.33       40.06     73.44 o 
  -9  13   3      706.67      596.56    208.64 o 
  -8  13   3      195.51      120.21     53.35 o 
  -7  13   3     1730.97     1762.41     91.52 o 
  -6  13   3      955.50      996.01     75.17 o 
  -5  13   3     1071.90      924.96     80.98 o 
  -4  13   3      370.42      406.12     38.91 o 
  -3  13   3     1951.79     1956.27     79.88 o 
  -2  13   3      144.02      122.44     31.51 o 
  -1  13   3      100.60      123.86     27.94 o 
   0  13   3     2016.37     2160.96     52.39 o 
   1  13   3      475.24      432.41     32.11 o 
   2  13   3     1998.80     1890.83     85.17 o 
   3  13   3     1053.11     1031.76     88.07 o 
   4  13   3       21.73       -2.44     31.55 o 
   5  13   3      136.75      121.50     39.85 o 
   6  13   3       27.11       20.86     68.43 o 
   7  13   3       35.94       79.89     48.72 o 
   8  13   3      638.30      534.55     71.81 o 
   9  13   3      882.85      715.53     80.33 o 
  10  13   3      237.06      202.80     84.29 o 
 -10  14   3     2260.52     1876.11    160.24 o 
  -9  14   3      295.48      326.44     68.77 o 
  -8  14   3      103.14      159.33     59.53 o 
  -7  14   3       27.59       26.92     36.26 o 
  -6  14   3      718.15      666.51     64.03 o 
  -5  14   3     3317.74     3215.46    112.02 o 
  -4  14   3     1484.88     1474.70     87.34 o 
  -3  14   3      676.31      717.27     49.45 o 
  -2  14   3      759.75      754.40     63.60 o 
  -1  14   3        4.87        5.38     33.31 o 
   0  14   3       39.38       51.87     34.99 o 
   1  14   3      524.93      439.71     59.90 o 
   2  14   3        4.47       -0.83     41.89 o 
   3  14   3     2573.39     2459.22    119.76 o 
   4  14   3     2686.35     2722.84    105.80 o 
   5  14   3     2030.38     1993.59    107.54 o 
   6  14   3      514.41      621.75    110.16 o 
   7  14   3      825.40     1081.60    137.70 o 
   8  14   3        2.79        7.51     83.46 o 
   9  14   3       96.28       87.63     91.80 o 
  -9  15   3     3252.42     3391.68    244.53 o 
  -8  15   3      266.74      363.87    111.00 o 
  -7  15   3     9641.75     9434.72    285.66 o 
  -6  15   3     5099.27     5166.63    205.30 o 
  -5  15   3       12.77      -22.26     44.15 o 
  -4  15   3        0.87       58.05     38.72 o 
  -3  15   3      199.50      242.66     45.75 o 
  -2  15   3       26.39       26.66     36.79 o 
  -1  15   3     1649.33     1808.87     87.16 o 
   0  15   3     1871.01     1906.45    108.26 o 
   1  15   3      115.03       84.22     49.99 o 
   2  15   3     1756.44     1859.36    165.24 o 
   3  15   3     2286.69     2225.36    155.65 o 
   4  15   3      134.04      177.45     56.32 o 
   5  15   3     3390.86     3509.26    150.08 o 
   6  15   3      717.23      594.21    116.84 o 
   7  15   3        1.43       -5.84     82.62 o 
  -8  16   3     1353.35     1328.63    168.58 o 
  -7  16   3     1101.56      919.69    144.38 o 
  -6  16   3      523.14      543.54     67.48 o 
  -5  16   3     2128.52     2150.52    119.31 o 
  -4  16   3      766.30      787.60     99.31 o 
  -3  16   3       66.18       18.82     39.92 o 
  -2  16   3      331.05      375.36     71.77 o 
  -1  16   3        4.88       17.03     50.12 o 
   0  16   3     1502.64     1803.00    113.60 o 
   1  16   3     4276.60     4480.87    182.04 o 
   2  16   3     1220.47     1043.18     91.38 o 
   3  16   3        7.46       42.58     53.68 o 
   4  16   3       57.10       57.05     52.68 o 
   5  16   3       12.51       64.51     53.52 o 
   6  16   3     2935.62     3127.13    228.67 o 
   7  16   3     5875.85     6084.00    341.34 o 
  -6  17   3      104.68       69.52    117.67 o 
  -5  17   3      944.59      967.89    124.77 o 
  -4  17   3     1467.41     1414.56    102.74 o 
  -3  17   3        6.63        6.17     54.33 o 
  -2  17   3       15.15       45.18     55.92 o 
  -1  17   3       19.81       33.16     55.98 o 
   0  17   3     2871.26     2880.41    144.88 o 
   1  17   3      990.96      981.16     97.64 o 
   2  17   3      317.57      335.30     71.70 o 
   3  17   3       10.12       -0.05     55.37 o 
   4  17   3      818.28      837.12     86.85 o 
   5  17   3       13.04       63.35    103.49 o 
  -2  18   3     5565.97     5277.68    210.78 o 
  -1  18   3     2599.39     2583.26    142.72 o 
   0  18   3       27.08       38.87     63.43 o 
   1  18   3     1370.41     1413.68    110.00 o 
 -16   0   4     3140.79     3305.72    167.75 o 
 -15   0   4      292.91      324.65     58.42 o 
 -14   0   4     2929.82     2906.80    143.55 o 
 -13   0   4       28.75       20.81     19.36 o 
 -12   0   4     1307.34     1287.66     45.52 o 
 -11   0   4     8853.54     9163.25    182.83 o 
 -10   0   4    28131.09    27878.26    420.18 o 
  -9   0   4     1447.88     1451.61     27.38 o 
  -8   0   4     8917.92     8942.60    110.76 o 
  -7   0   4    11087.40    11852.60    135.67 o 
  -6   0   4      181.60      212.97      7.48 o 
  -5   0   4    18756.09    18160.57    167.75 o 
  -4   0   4    12748.45    11707.17    117.31 o 
  -3   0   4     5376.57     5408.94     50.49 o 
  -2   0   4    11234.31    11252.56    105.71 o 
  -1   0   4     7056.24     6926.49     80.73 o 
   0   0   4     5591.19     5539.30     65.94 o 
   1   0   4     7476.83     7350.48    107.21 o 
   2   0   4      235.63      309.30     16.08 o 
   3   0   4     3005.20     2999.34     42.43 o 
   4   0   4    20796.44    20315.89    287.27 o 
   5   0   4    24310.07    23641.83    333.86 o 
   6   0   4      788.48      788.95     22.16 o 
   7   0   4    16157.52    16295.17    235.04 o 
   8   0   4      548.44      595.52     19.57 o 
   9   0   4     4336.13     4371.24     92.37 o 
  10   0   4     4803.74     5033.70    138.61 o 
  11   0   4    11608.83    11399.12    333.41 o 
  12   0   4     1085.09      943.06     85.13 o 
  13   0   4     6300.23     6187.48    272.07 o 
  14   0   4      707.68      635.11     83.46 o 
  15   0   4       46.48       46.74     59.25 o 
 -16   1   4      159.84      173.05     39.67 o 
 -15   1   4      802.95      791.08     53.82 o 
 -14   1   4      120.05      137.97     26.17 o 
 -13   1   4     4444.39     4528.38     86.87 o 
 -12   1   4     3514.32     3560.38     73.30 o 
 -11   1   4      624.08      630.01     20.61 o 
 -10   1   4      506.90      506.11     13.41 o 
  -9   1   4    13216.10    13235.94    129.73 o 
  -8   1   4     3481.93     3531.47     35.32 o 
  -7   1   4      249.69      261.44      6.93 o 
  -6   1   4     1761.29     1799.44     18.91 o 
  -5   1   4      370.31      385.71      6.63 o 
  -4   1   4    12499.26    12691.27     85.91 o 
  -3   1   4    35321.72    34774.89    231.26 o 
  -2   1   4    73215.83    69378.69    656.86 o 
  -1   1   4     5308.64     5531.12     43.15 o 
   0   1   4     2089.99     2084.61     20.96 o 
   1   1   4     8213.57     8027.67     78.81 o 
   2   1   4    18255.88    19006.82    165.39 o 
   3   1   4    10064.45     9657.74     90.28 o 
   4   1   4     1653.88     1549.70     21.87 o 
   5   1   4     4351.42     4412.44     49.09 o 
   6   1   4       46.72       62.16      7.04 o 
   7   1   4      214.63      263.93     10.05 o 
   8   1   4      328.33      345.03     12.74 o 
   9   1   4     4542.38     4629.09     62.96 o 
  10   1   4      675.52      695.95     30.48 o 
  11   1   4     5527.23     5702.18    120.02 o 
  12   1   4     6403.16     6656.50    170.65 o 
  13   1   4     5268.01     5553.97    177.60 o 
  14   1   4     1179.65     1321.41     78.43 o 
  15   1   4       28.37       70.71     63.01 o 
 -16   2   4      481.22      424.68     45.92 o 
 -15   2   4      139.48      128.38     33.44 o 
 -14   2   4     1846.44     1828.98     57.97 o 
 -13   2   4    13597.63    13473.30    215.17 o 
 -12   2   4     7663.24     7473.58    119.04 o 
 -11   2   4       74.30       66.52     10.58 o 
 -10   2   4     9203.63     9241.04     99.76 o 
  -9   2   4    14603.72    14728.93    139.66 o 
  -8   2   4     4887.54     4961.77     56.38 o 
  -7   2   4     8113.54     8092.68     80.55 o 
  -6   2   4    14317.10    14736.50    125.92 o 
  -5   2   4       17.10       22.67      3.67 o 
  -4   2   4      818.61      944.40     10.50 o 
  -3   2   4    15423.54    16455.85    119.87 o 
  -2   2   4     2051.67     1889.31     17.05 o 
  -1   2   4      821.66      826.56     10.32 o 
   0   2   4    13451.26    13180.58    113.00 o 
   1   2   4     5388.33     5453.06     50.20 o 
   2   2   4    32285.95    32381.41    303.29 o 
   3   2   4    19884.94    19823.23    185.60 o 
   4   2   4       95.29      109.13      7.33 o 
   5   2   4    11844.04    11888.82    119.43 o 
   6   2   4    15939.96    15986.62    173.46 o 
   7   2   4     8419.98     8425.24     95.36 o 
   8   2   4     6227.82     6304.39     74.63 o 
   9   2   4    14112.11    14042.81    166.83 o 
  10   2   4     2917.52     2933.39     61.25 o 
  11   2   4      598.56      660.28     38.28 o 
  12   2   4     1758.74     1694.39     68.44 o 
  13   2   4     1496.87     1625.87     82.19 o 
  14   2   4      622.15      671.72     68.85 o 
  15   2   4      860.34      976.55     72.52 o 
 -16   3   4     1021.74      980.22     60.62 o 
 -15   3   4     2575.91     2492.69    127.27 o 
 -14   3   4      273.35      374.32     57.34 o 
 -13   3   4       86.13       86.11     19.02 o 
 -12   3   4     3396.04     3513.86     70.83 o 
 -11   3   4     2073.88     2179.08     52.75 o 
 -10   3   4      530.90      573.12     22.24 o 
  -9   3   4     4855.88     4811.29     61.73 o 
  -8   3   4      240.84      235.63      9.77 o 
  -7   3   4    10502.59    10369.80    105.09 o 
  -6   3   4    21937.49    21393.08    195.02 o 
  -5   3   4    17599.02    17714.96    137.03 o 
  -4   3   4     1184.61     1313.77     13.22 o 
  -3   3   4    13630.28    13940.24    108.22 o 
  -2   3   4     1214.67     1240.36     14.53 o 
  -1   3   4    22395.21    22156.31    177.07 o 
   0   3   4    28078.15    27020.60    215.45 o 
   1   3   4     4029.55     3816.86     40.78 o 
   2   3   4      369.74      409.07     17.58 o 
   3   3   4     3024.10     3084.37     39.50 o 
   4   3   4    15206.91    15866.37    176.29 o 
   5   3   4    10346.11    10534.17    120.61 o 
   6   3   4    12088.07    11965.96    138.18 o 
   7   3   4      295.24      311.08     13.03 o 
   8   3   4     4914.98     4813.33     70.03 o 
   9   3   4    12377.23    12520.69    171.59 o 
  10   3   4      474.78      472.25     26.91 o 
  11   3   4      302.14      378.72     39.58 o 
  12   3   4      440.87      438.04     38.86 o 
  13   3   4       17.64        7.08     32.43 o 
  14   3   4     1999.01     1943.70     93.56 o 
  15   3   4     4192.32     4207.67    320.89 o 
 -16   4   4     1129.25     1095.35     62.37 o 
 -15   4   4      261.56      232.83     45.07 o 
 -14   4   4     6843.25     6640.79    161.13 o 
 -13   4   4      549.23      556.56     40.48 o 
 -12   4   4       28.44       14.26     30.60 o 
 -11   4   4      450.62      443.07     28.23 o 
 -10   4   4     3794.09     3802.61     57.22 o 
  -9   4   4      610.07      610.92     17.75 o 
  -8   4   4     7204.71     7322.44     88.00 o 
  -7   4   4     6138.19     5825.26     63.84 o 
  -6   4   4      141.61      176.00      9.76 o 
  -5   4   4     3530.37     3192.70     32.02 o 
  -4   4   4     5428.03     5612.47     50.61 o 
  -3   4   4       37.04       56.71      5.42 o 
  -2   4   4      473.57      437.35     12.70 o 
  -1   4   4    20280.38    20205.39    166.77 o 
   0   4   4      158.08      165.51      6.86 o 
   1   4   4    14915.78    14596.23    138.84 o 
   2   4   4    15001.47    14564.02    143.98 o 
   3   4   4     1916.60     1945.30     31.36 o 
   4   4   4    12535.33    12677.64    142.77 o 
   5   4   4     1285.29     1320.49     24.20 o 
   6   4   4     1305.07     1437.11     26.86 o 
   7   4   4    11875.41    11754.81    142.16 o 
   8   4   4     7786.01     7881.57    107.45 o 
   9   4   4      228.83      251.56     18.87 o 
  10   4   4     3602.69     3534.93     87.27 o 
  11   4   4     1977.25     1978.10     64.61 o 
  12   4   4      718.72      737.28     56.20 o 
  13   4   4     1007.67      946.41     65.31 o 
  14   4   4     1961.46     1806.86     92.56 o 
  15   4   4      219.41      252.19     51.67 o 
 -15   5   4        2.64       23.85     23.60 o 
 -14   5   4       73.37       32.77     39.49 o 
 -13   5   4        0.90       20.02     25.55 o 
 -12   5   4       68.50       29.34     24.81 o 
 -11   5   4     2275.71     2178.66     62.04 o 
 -10   5   4        8.14       -8.64     12.12 o 
  -9   5   4       13.70        1.97      9.24 o 
  -8   5   4      319.66      337.55     12.95 o 
  -7   5   4     4178.88     4299.56     55.66 o 
  -6   5   4     4875.03     4701.34     55.98 o 
  -5   5   4     4585.36     4872.06     52.02 o 
  -4   5   4     7067.59     7315.21     66.11 o 
  -3   5   4     1102.38      991.03     14.69 o 
  -2   5   4     2953.10     3173.19     29.93 o 
  -1   5   4       20.77       44.00      5.23 o 
   0   5   4     3102.78     3277.33     37.28 o 
   1   5   4     2176.11     2122.25     26.88 o 
   2   5   4      559.13      416.48     12.00 o 
   3   5   4     5240.80     5322.81     63.47 o 
   4   5   4     2094.63     2107.69     33.00 o 
   5   5   4     5454.50     5613.13     70.43 o 
   6   5   4     2480.93     2477.62     41.77 o 
   7   5   4     1343.19     1298.95     28.43 o 
   8   5   4      317.31      324.31     16.05 o 
   9   5   4     1576.70     1566.04     45.43 o 
  10   5   4      669.92      708.59     47.10 o 
  11   5   4      412.71      422.30     37.49 o 
  12   5   4      521.10      613.14     81.79 o 
  13   5   4       80.16       72.00     37.96 o 
  14   5   4      130.64       87.77     67.60 o 
 -15   6   4      136.08      194.45     73.44 o 
 -14   6   4     1511.68     1309.59    132.70 o 
 -13   6   4      764.51      770.74     70.52 o 
 -12   6   4      594.99      637.31     38.89 o 
 -11   6   4     2777.98     2718.65     72.41 o 
 -10   6   4     2787.45     2722.86     57.79 o 
  -9   6   4     7306.98     7217.52     96.29 o 
  -8   6   4      269.05      296.26     14.50 o 
  -7   6   4     3015.10     2972.53     45.36 o 
  -6   6   4    15423.97    15628.30    161.08 o 
  -5   6   4     8305.99     8148.66     82.86 o 
  -4   6   4        5.59       26.52      5.77 o 
  -3   6   4      321.31      378.36     10.57 o 
  -2   6   4     5729.40     5737.67     53.35 o 
  -1   6   4    17094.21    17116.73    146.84 o 
   0   6   4        2.77       17.41      5.83 o 
   1   6   4    10183.61     9910.40     95.81 o 
   2   6   4     6259.62     6149.68     65.84 o 
   3   6   4     1673.92     1721.24     26.21 o 
   4   6   4    17127.35    16631.23    177.67 o 
   5   6   4    12132.50    11882.62    144.55 o 
   6   6   4     1488.28     1457.48     33.06 o 
   7   6   4     2199.97     2205.88     40.37 o 
   8   6   4     3398.73     3281.48     69.29 o 
   9   6   4        5.10       21.67     22.49 o 
  10   6   4    11966.59    11865.62    275.74 o 
  11   6   4       87.10      109.80     35.68 o 
  12   6   4      236.44      258.73     43.90 o 
  13   6   4       30.62       29.63     43.40 o 
  14   6   4      818.22      925.18     70.57 o 
 -15   7   4     5439.37     5351.25    272.90 o 
 -14   7   4      707.54      681.20     68.45 o 
 -13   7   4      140.29      152.85     40.01 o 
 -12   7   4     1943.73     2009.60     92.05 o 
 -11   7   4     1394.28     1352.18     88.47 o 
 -10   7   4      229.66      195.00     22.94 o 
  -9   7   4     4485.96     4636.93     71.44 o 
  -8   7   4       51.04       66.78      9.68 o 
  -7   7   4     1206.67     1270.20     26.26 o 
  -6   7   4     6284.03     6295.27     66.51 o 
  -5   7   4     5631.57     5794.60     64.78 o 
  -4   7   4     6489.66     6423.44     66.15 o 
  -3   7   4     6188.58     6300.39     66.04 o 
  -2   7   4      198.21      236.81      7.85 o 
  -1   7   4    15864.28    16078.78    148.47 o 
   0   7   4    28018.60    27696.78    243.99 o 
   1   7   4     9475.21     9482.84     95.54 o 
   2   7   4    13238.70    13114.90    133.55 o 
   3   7   4     7217.69     7375.74     81.28 o 
   4   7   4      818.90      813.69     19.69 o 
   5   7   4      566.29      547.05     18.73 o 
   6   7   4     7939.48     8145.31    110.41 o 
   7   7   4       95.96       90.54     13.32 o 
   8   7   4      896.80      776.85     37.80 o 
   9   7   4     1553.26     1511.00     67.47 o 
  10   7   4      562.69      680.08     59.13 o 
  11   7   4       42.86       52.30     35.62 o 
  12   7   4     1391.45     1351.27     78.95 o 
  13   7   4      205.53      255.91     47.54 o 
  14   7   4     1216.51     1217.92     81.60 o 
 -14   8   4       95.00       32.55     68.43 o 
 -13   8   4     4810.32     4753.70    244.53 o 
 -12   8   4     2030.15     2000.01    118.12 o 
 -11   8   4      344.74      313.01     40.25 o 
 -10   8   4      847.79      816.02     44.38 o 
  -9   8   4     3408.68     3211.73     59.52 o 
  -8   8   4       93.94       63.81     11.93 o 
  -7   8   4     1426.68     1321.87     26.48 o 
  -6   8   4     2143.76     2119.01     29.31 o 
  -5   8   4      528.37      562.40     15.32 o 
  -4   8   4      238.34      294.62     12.25 o 
  -3   8   4     1720.63     1687.64     28.37 o 
  -2   8   4    12107.83    12129.42    120.57 o 
  -1   8   4        8.29        2.01      5.40 o 
   0   8   4     4336.30     4153.46     52.73 o 
   1   8   4       14.49       27.31      7.29 o 
   2   8   4     6106.98     6287.97     74.06 o 
   3   8   4     7303.21     7306.35     85.09 o 
   4   8   4     1937.56     1946.11     33.99 o 
   5   8   4     1077.12     1036.91     24.99 o 
   6   8   4     3428.71     3405.61     52.10 o 
   7   8   4     2041.77     2027.95     54.19 o 
   8   8   4      597.06      631.04     55.50 o 
   9   8   4     2642.78     2715.09     95.63 o 
  10   8   4      762.19      718.92    126.02 o 
  11   8   4       97.13      142.94     40.67 o 
  12   8   4      109.49      150.89     44.65 o 
  13   8   4     1108.94     1134.79     77.98 o 
 -14   9   4       52.57       45.07     72.61 o 
 -13   9   4      466.69      548.31     98.48 o 
 -12   9   4      439.02      459.50     63.70 o 
 -11   9   4      116.25       50.20     75.95 o 
 -10   9   4     1243.78     1207.48     53.47 o 
  -9   9   4     1641.63     1627.59     50.61 o 
  -8   9   4     2047.42     1937.64     43.67 o 
  -7   9   4      544.33      602.01     23.28 o 
  -6   9   4     2754.25     2824.55     40.77 o 
  -5   9   4       11.39       12.15      8.73 o 
  -4   9   4      663.00      706.26     25.61 o 
  -3   9   4     3239.43     3352.18     41.97 o 
  -2   9   4      446.05      499.91     17.66 o 
  -1   9   4      567.28      622.87     15.89 o 
   0   9   4     3488.16     3620.33     47.06 o 
   1   9   4      178.18      202.91     11.70 o 
   2   9   4     2512.54     2585.70     38.42 o 
   3   9   4     3325.90     3328.42     46.29 o 
   4   9   4      347.42      368.74     16.84 o 
   5   9   4      144.11      181.92     15.33 o 
   6   9   4     1539.13     1644.76     49.44 o 
   7   9   4      841.31      813.28     35.95 o 
   8   9   4     1643.00     1729.23     63.69 o 
   9   9   4      985.92     1036.15     50.59 o 
  10   9   4      253.89      320.47     75.95 o 
  11   9   4      335.51      286.26     79.28 o 
  12   9   4      313.33      358.55     53.29 o 
  13   9   4      221.34      196.49     50.60 o 
 -13  10   4     1097.76     1025.68    121.85 o 
 -12  10   4      212.41      210.90    101.40 o 
 -11  10   4     6931.24     6986.62    340.92 o 
 -10  10   4     2841.27     2879.58    122.37 o 
  -9  10   4      321.37      248.34     35.42 o 
  -8  10   4     2619.36     2389.63     76.86 o 
  -7  10   4      522.26      486.13     26.53 o 
  -6  10   4      725.95      749.78     27.99 o 
  -5  10   4     1394.75     1459.46     32.13 o 
  -4  10   4    10751.23    10891.09    139.86 o 
  -3  10   4        2.86       21.96     11.04 o 
  -2  10   4    15190.89    15231.91    182.34 o 
  -1  10   4     6608.29     6707.97     77.78 o 
   0  10   4      714.47      771.90     22.04 o 
   1  10   4      886.93      928.42     31.28 o 
   2  10   4     2703.86     2771.55     42.89 o 
   3  10   4       49.38       52.20     11.39 o 
   4  10   4    11339.39    10912.92    131.90 o 
   5  10   4    13263.68    13065.18    265.43 o 
   6  10   4      192.14      179.79     23.72 o 
   7  10   4     3583.10     3463.34     81.27 o 
   8  10   4       11.47       34.15     37.00 o 
   9  10   4      135.11      139.47     38.67 o 
  10  10   4     3004.46     3307.39    196.96 o 
  11  10   4     3812.77     3739.70    216.99 o 
  12  10   4        8.24      -51.74     65.93 o 
 -13  11   4      997.87      776.15    115.17 o 
 -12  11   4     1412.98     1394.56    141.88 o 
 -11  11   4     1080.25     1001.74     79.43 o 
 -10  11   4        7.76       66.11     44.20 o 
  -9  11   4     1511.22     1559.75     78.08 o 
  -8  11   4     1150.81     1005.99     52.92 o 
  -7  11   4      220.46      284.25     21.20 o 
  -6  11   4     1144.00     1063.52     51.92 o 
  -5  11   4      898.08      902.05     31.77 o 
  -4  11   4    10960.23    11125.37    164.14 o 
  -3  11   4    18401.14    18666.08    241.61 o 
  -2  11   4     8181.11     8065.43    104.40 o 
  -1  11   4     2309.90     2307.74     36.13 o 
   0  11   4       20.20       17.25     10.52 o 
   1  11   4      116.33      126.00     17.10 o 
   2  11   4    15784.65    15867.72    208.56 o 
   3  11   4    15153.40    14781.47    229.63 o 
   4  11   4     2367.42     2414.48     69.92 o 
   5  11   4       86.11      116.95     28.79 o 
   6  11   4      702.22      713.98     54.21 o 
   7  11   4      217.47      248.72     41.76 o 
   8  11   4        7.52       16.86     42.70 o 
   9  11   4       76.36      116.31     52.70 o 
  10  11   4       77.66      121.85     72.61 o 
  11  11   4     1623.17     1831.88    157.73 o 
  12  11   4     5024.13     4836.32    267.90 o 
 -12  12   4       64.86        8.35     75.11 o 
 -11  12   4       20.31      -30.04     71.77 o 
 -10  12   4      324.41      373.98     59.17 o 
  -9  12   4     7653.39     7624.10    259.34 o 
  -8  12   4     2658.13     2645.76    167.44 o 
  -7  12   4      800.02      833.81     36.15 o 
  -6  12   4     8078.73     8209.62    156.86 o 
  -5  12   4       39.71       41.58     20.21 o 
  -4  12   4     4560.82     4611.84    108.30 o 
  -3  12   4       16.31       41.78     18.64 o 
  -2  12   4      453.04      503.84     29.18 o 
  -1  12   4     1147.69     1109.35     42.78 o 
   0  12   4      733.62      691.95     30.25 o 
   1  12   4      872.52      925.16     57.76 o 
   2  12   4     3049.86     2958.25     81.73 o 
   3  12   4      775.40      760.57     66.16 o 
   4  12   4      714.39      682.84     53.41 o 
   5  12   4     2163.04     2293.85     91.27 o 
   6  12   4     7813.93     8096.92    283.34 o 
   7  12   4     4552.75     4868.37    180.29 o 
   8  12   4     1381.61     1155.69     88.40 o 
   9  12   4      587.17      544.04     73.76 o 
  10  12   4      826.72      612.57    102.65 o 
  11  12   4      861.95      658.47    110.16 o 
 -11  13   4       52.90       61.76     78.45 o 
 -10  13   4      724.47      711.89    111.00 o 
  -9  13   4     2212.68     2353.38    127.02 o 
  -8  13   4      646.75      618.15     73.78 o 
  -7  13   4     2750.94     3012.11    247.87 o 
  -6  13   4     9918.63     9876.56    211.10 o 
  -5  13   4     3388.98     3405.89     97.36 o 
  -4  13   4     1000.55      941.45     52.25 o 
  -3  13   4     4360.17     4443.34    119.48 o 
  -2  13   4      180.90      198.84     36.98 o 
  -1  13   4     6439.21     6553.19    157.89 o 
   0  13   4     1836.65     2045.01     61.86 o 
   1  13   4     2271.36     2202.41     68.47 o 
   2  13   4       37.89       -4.46     32.71 o 
   3  13   4     3765.35     3571.81    121.18 o 
   4  13   4        4.43       -2.73     30.48 o 
   5  13   4     6626.64     6498.13    183.82 o 
   6  13   4     2882.02     2888.44    195.29 o 
   7  13   4        0.26       70.94     76.78 o 
   8  13   4     1179.49     1121.66    136.03 o 
   9  13   4     4161.42     4313.76    269.15 o 
  10  13   4     1890.79     1857.75    158.57 o 
 -10  14   4      525.79      448.16    104.32 o 
  -9  14   4     3128.44     3126.48    151.24 o 
  -7  14   4     6479.39     6439.23    207.10 o 
  -6  14   4      791.46      908.52     71.73 o 
  -5  14   4     1101.06     1051.60     90.69 o 
  -4  14   4     1765.28     1675.38     70.24 o 
  -3  14   4      165.24      249.72     37.69 o 
  -2  14   4     1254.81     1065.48     81.30 o 
  -1  14   4      150.07      259.40     44.87 o 
   0  14   4      107.38       49.06     36.06 o 
   1  14   4     5648.31     5645.94    200.35 o 
   2  14   4     4088.78     4209.75    196.12 o 
   3  14   4       25.56       30.76     44.25 o 
   4  14   4      441.73      505.53     82.20 o 
   5  14   4      439.99      583.04     68.35 o 
   6  14   4     1310.74     1285.23    142.71 o 
   7  14   4    10006.54    10516.39    481.55 o 
   8  14   4     6351.73     5695.92    317.14 o 
   9  14   4      175.39      279.58    105.16 o 
  -9  15   4       10.01       54.25     95.98 o 
  -8  15   4      263.86      227.84    109.33 o 
  -7  15   4     1097.37      964.42     71.93 o 
  -6  15   4     3449.07     3301.05    184.02 o 
  -5  15   4     2559.95     2672.73    159.82 o 
  -4  15   4     3045.94     3157.18    115.68 o 
  -3  15   4     2957.34     2994.24    112.53 o 
  -2  15   4     2852.66     2832.91    140.75 o 
  -1  15   4     2520.81     2301.36    122.74 o 
   0  15   4     2065.76     1992.92    134.37 o 
   1  15   4     3905.37     3862.45    159.63 o 
   2  15   4      964.52      862.34     80.84 o 
   3  15   4     1697.46     1746.63    108.94 o 
   4  15   4      733.41      749.15    118.09 o 
   5  15   4      182.47      169.27     56.72 o 
   6  15   4       29.10       64.26     82.62 o 
   7  15   4      130.90      143.55     92.64 o 
   8  15   4      586.80      601.72    126.02 o 
  -7  16   4      393.06      410.61    117.67 o 
  -6  16   4     1632.54     1566.84     99.46 o 
  -5  16   4     3324.74     3230.35    196.54 o 
  -4  16   4     1903.37     2046.48    118.11 o 
  -3  16   4        0.55       -7.38     51.12 o 
  -2  16   4      869.35      845.39     83.74 o 
  -1  16   4     2223.36     2076.81    121.68 o 
   0  16   4      184.17      194.98     60.00 o 
   1  16   4     1050.08     1057.10    166.50 o 
   2  16   4        5.63       27.36     54.21 o 
   3  16   4      769.56      812.98    100.57 o 
   4  16   4     2074.02     2159.85    203.63 o 
   5  16   4     3114.50     3119.86    146.39 o 
   6  16   4      741.03      775.31    135.20 o 
  -5  17   4       18.45       56.34     55.88 o 
  -4  17   4      417.08      351.16     86.80 o 
  -3  17   4     3224.14     3331.92    156.11 o 
  -2  17   4     3000.09     3186.02    153.40 o 
  -1  17   4      491.90      502.76     78.15 o 
   0  17   4     2078.42     2004.21    147.72 o 
   1  17   4        9.59       12.62     56.24 o 
   2  17   4      896.07     1019.75     96.26 o 
   3  17   4     3662.96     3656.67    165.30 o 
   4  17   4      164.58      259.81     68.13 o 
 -16   1   5        0.98        0.69     33.24 o 
 -15   1   5      682.07      694.55     52.27 o 
 -14   1   5     2103.07     2265.72     69.91 o 
 -13   1   5       14.37      -16.50     16.50 o 
 -12   1   5     7463.31     7501.03    110.68 o 
 -11   1   5     1863.76     1895.16     34.38 o 
 -10   1   5      782.62      792.46     18.09 o 
  -9   1   5     3362.59     3464.54     36.12 o 
  -8   1   5     2261.84     2294.88     23.55 o 
  -7   1   5     3852.40     3936.23     36.55 o 
  -6   1   5    14887.90    14768.13    107.51 o 
  -5   1   5    11117.99    10976.81     79.64 o 
  -4   1   5      137.51      165.08      5.37 o 
  -3   1   5    17333.49    17553.89    115.89 o 
  -2   1   5     1951.88     1817.63     17.66 o 
  -1   1   5     9067.24     9123.52     72.63 o 
   0   1   5     1824.99     1619.53     18.47 o 
   1   1   5     7506.28     7344.28     63.15 o 
   2   1   5      154.54      204.18      7.67 o 
   3   1   5     6064.15     6145.70     59.35 o 
   4   1   5     9963.74     9811.03     93.64 o 
   5   1   5     1095.58     1010.49     18.25 o 
   6   1   5     8690.76     8810.86     95.08 o 
   7   1   5      424.36      494.76     14.27 o 
   8   1   5      648.06      679.73     18.25 o 
   9   1   5     5352.72     5454.22     85.05 o 
  10   1   5     4925.67     5069.39    101.09 o 
  11   1   5        0.88       47.31     26.23 o 
  12   1   5     2054.87     2159.86     94.42 o 
  13   1   5      487.93      551.67     55.76 o 
  14   1   5      658.55      695.49     75.95 o 
  15   1   5     2156.24     2225.03    108.26 o 
 -16   2   5     1001.05      990.07     66.77 o 
 -15   2   5      910.08      976.60     60.46 o 
 -14   2   5     3263.14     3220.77     83.29 o 
 -13   2   5      186.21      228.51     22.87 o 
 -12   2   5     1040.41     1063.61     44.75 o 
 -11   2   5     1081.57     1164.99     26.05 o 
 -10   2   5    10702.97    11039.95    114.73 o 
  -9   2   5     1997.85     2065.42     27.20 o 
  -8   2   5     6309.61     6485.92     64.23 o 
  -7   2   5     8313.88     8558.02     73.12 o 
  -6   2   5      352.58      381.28      8.30 o 
  -5   2   5    17728.08    17447.93    119.22 o 
  -4   2   5    60637.86    58216.00    400.25 o 
  -3   2   5     2330.17     2397.71     21.95 o 
  -2   2   5     2691.79     2849.77     25.15 o 
  -1   2   5    15263.94    15494.39    118.76 o 
   0   2   5      203.26      153.74      6.51 o 
   1   2   5     2995.82     2943.05     31.07 o 
   2   2   5     3936.47     3491.94     43.39 o 
   3   2   5        1.48       10.91      5.90 o 
   4   2   5     1978.56     1842.48     25.27 o 
   5   2   5      443.97      405.05     12.02 o 
   6   2   5     4943.53     5152.52     58.28 o 
   7   2   5     3118.87     3191.84     44.03 o 
   8   2   5      740.41      853.76     21.34 o 
   9   2   5      646.88      631.57     22.46 o 
  10   2   5     5154.60     5169.51     95.53 o 
  11   2   5    10367.91    10360.56    220.91 o 
  12   2   5     2159.85     2374.73    101.17 o 
  13   2   5     2042.68     2011.77     95.73 o 
  14   2   5     1668.05     1699.26     91.70 o 
 -16   3   5      421.48      453.43     46.59 o 
 -15   3   5      645.04      660.47     48.48 o 
 -14   3   5     2506.67     2512.09     99.86 o 
 -13   3   5     1633.79     1617.46     49.02 o 
 -12   3   5     5444.63     5408.94     99.80 o 
 -11   3   5      450.62      454.50     19.45 o 
 -10   3   5       16.43       29.17      7.43 o 
  -9   3   5      893.25      894.86     17.90 o 
  -8   3   5     1804.68     1803.71     23.84 o 
  -7   3   5     6082.46     6286.17     62.64 o 
  -6   3   5     9462.52     9148.91     72.95 o 
  -5   3   5     3770.01     3985.96     32.63 o 
  -4   3   5       47.21       41.54      4.57 o 
  -3   3   5      234.14      210.97      6.85 o 
  -2   3   5    26831.06    26150.59    194.73 o 
  -1   3   5    15965.96    15794.09    121.28 o 
   0   3   5     2278.18     2353.36     25.78 o 
   1   3   5       27.97       53.47      6.37 o 
   2   3   5    13046.30    13172.18    122.53 o 
   3   3   5     8547.38     8251.36     85.05 o 
   4   3   5     2087.92     1871.51     25.97 o 
   5   3   5     3793.18     3934.11     46.73 o 
   6   3   5     2001.92     1960.38     29.82 o 
   7   3   5     2624.64     2657.08     39.77 o 
   8   3   5      338.27      307.98     14.79 o 
   9   3   5     7396.94     7547.85    104.15 o 
  10   3   5      573.30      597.58     34.21 o 
  11   3   5     1777.67     1767.10     62.75 o 
  12   3   5       52.51       25.74     34.34 o 
  13   3   5      897.31      848.85     89.30 o 
  14   3   5     2260.66     2394.14    107.49 o 
 -15   4   5      166.33      194.80     36.72 o 
 -14   4   5      335.86      384.29     32.08 o 
 -13   4   5     4208.60     4130.52     88.70 o 
 -12   4   5      462.53      441.55     35.96 o 
 -11   4   5      670.34      695.15     33.67 o 
 -10   4   5       20.06       22.29     11.08 o 
  -9   4   5      229.85      235.51     13.59 o 
  -8   4   5      223.75      228.06     12.95 o 
  -7   4   5    14238.82    14092.63    128.13 o 
  -6   4   5     3752.06     3864.06     39.33 o 
  -5   4   5       81.90      114.49      5.72 o 
  -4   4   5     3030.22     2986.26     28.86 o 
  -3   4   5     5162.61     5310.50     47.11 o 
  -2   4   5    13051.47    12914.61    103.12 o 
  -1   4   5    12332.76    12207.64    104.14 o 
   0   4   5     1053.12     1021.90     15.32 o 
   1   4   5     4781.51     5047.10     50.97 o 
   2   4   5       54.99      146.02      8.25 o 
   3   4   5      732.15      763.67     17.35 o 
   4   4   5     4084.21     3798.39     51.42 o 
   5   4   5    13102.81    13047.58    149.57 o 
   6   4   5      528.29      543.81     16.26 o 
   7   4   5      357.32      376.83     15.34 o 
   8   4   5     1777.76     1805.32     35.69 o 
   9   4   5     9872.99    10259.34    154.04 o 
  10   4   5      608.61      580.30     35.00 o 
  11   4   5      492.13      501.46     70.25 o 
  12   4   5      863.16      778.70     86.38 o 
  13   4   5     1254.09     1269.33     81.79 o 
  14   4   5     2485.11     2581.98    115.64 o 
 -15   5   5    10924.31    10817.31    294.20 o 
 -14   5   5     2442.46     2318.06    109.64 o 
 -13   5   5       27.90       33.16     31.20 o 
 -12   5   5      372.34      396.12     36.72 o 
 -11   5   5     1484.99     1486.74     62.71 o 
 -10   5   5       28.36       27.63     12.42 o 
  -9   5   5    23123.07    22719.67    262.92 o 
  -8   5   5     8760.83     8521.14     94.14 o 
  -7   5   5      913.94      927.54     19.90 o 
  -6   5   5     1034.31     1058.34     15.39 o 
  -5   5   5        2.29        9.84      5.29 o 
  -4   5   5        6.88        5.18      5.15 o 
  -3   5   5     3867.49     3644.29     36.65 o 
  -2   5   5     7112.57     7192.19     62.22 o 
  -1   5   5    13373.14    13515.14    118.57 o 
   0   5   5    38834.71    38276.76    372.45 o 
   1   5   5     6452.07     5878.47     60.97 o 
   2   5   5      825.46      875.02     20.00 o 
   3   5   5      560.25      625.11     20.03 o 
   4   5   5     3952.62     4125.50     55.74 o 
   5   5   5      504.45      496.79     17.28 o 
   6   5   5    34490.21    33571.03    484.66 o 
   7   5   5    20698.91    20811.65    232.94 o 
   8   5   5       21.17       25.76     13.78 o 
   9   5   5      763.62      743.48     36.18 o 
  10   5   5      102.07      260.02    107.91 o 
  11   5   5       57.61       72.76     29.29 o 
  12   5   5     2676.85     2505.24    107.41 o 
  13   5   5     1027.83     1161.51     76.49 o 
  14   5   5        1.90       43.45     41.50 o 
 -15   6   5      552.03      786.16    103.49 o 
 -14   6   5      524.57      603.53     66.56 o 
 -13   6   5     1952.99     2036.34     94.81 o 
 -12   6   5     2672.23     2509.16     78.88 o 
 -11   6   5       51.99       29.52     22.32 o 
 -10   6   5      208.02      236.44     21.55 o 
  -9   6   5     5668.43     5393.73     75.99 o 
  -8   6   5    10464.09    10341.35    112.89 o 
  -7   6   5    20359.38    20432.69    234.62 o 
  -6   6   5     8312.12     8414.20     81.47 o 
  -5   6   5     4155.80     4232.63     50.02 o 
  -4   6   5      972.37      936.08     15.97 o 
  -3   6   5     3416.87     3368.31     35.55 o 
  -2   6   5    20764.51    21085.64    172.10 o 
  -1   6   5    28451.63    28393.97    236.80 o 
   0   6   5     5708.64     5697.81     56.64 o 
   1   6   5      300.02      278.30     10.62 o 
   2   6   5     2585.14     2492.76     33.20 o 
   3   6   5      230.21      246.47     12.14 o 
   4   6   5     4489.08     4607.66     56.22 o 
   5   6   5       47.32       84.86     11.72 o 
   6   6   5     1738.89     1687.81     38.51 o 
   7   6   5     8208.79     8075.95    109.85 o 
   8   6   5     4491.34     4467.51     98.91 o 
   9   6   5     3055.15     3297.13     89.21 o 
  10   6   5     2188.62     2123.45     79.12 o 
  11   6   5     1098.04     1096.35     59.33 o 
  12   6   5      980.17      864.36     66.18 o 
  13   6   5     2715.81     2620.83    141.04 o 
  14   6   5     4756.11     4725.54    170.50 o 
 -15   7   5      191.10      159.40     75.95 o 
 -14   7   5      849.37      866.60     75.79 o 
 -13   7   5     3634.53     3600.26    142.51 o 
 -12   7   5     1038.03     1122.54     63.30 o 
 -11   7   5     5642.28     5254.75    125.25 o 
 -10   7   5     4223.73     4132.80     84.65 o 
  -9   7   5      712.51      653.41     22.45 o 
  -8   7   5      213.36      253.99     13.84 o 
  -7   7   5     2576.89     2555.06     37.90 o 
  -6   7   5      195.72      218.84     10.72 o 
  -5   7   5      845.32      862.74     17.05 o 
  -4   7   5      527.44      528.43     12.97 o 
  -3   7   5     1003.70      912.49     18.21 o 
  -2   7   5     7490.22     7364.84     68.14 o 
  -1   7   5    10497.80    10775.99    106.31 o 
   0   7   5      166.56      219.80      9.85 o 
   1   7   5     1638.83     1623.44     24.51 o 
   2   7   5    19919.50    19828.59    191.77 o 
   3   7   5    10341.27    10131.08    114.77 o 
   4   7   5     5730.61     5664.98     70.39 o 
   5   7   5     7854.36     7961.10    104.65 o 
   6   7   5     2084.66     2095.36     39.17 o 
   7   7   5       28.41       17.19     19.70 o 
   8   7   5     2356.97     2476.46     88.66 o 
   9   7   5     3814.41     4041.76    142.85 o 
  10   7   5       10.57       12.41     27.54 o 
  11   7   5        4.63      -19.41     34.89 o 
  12   7   5       20.63       28.52     39.30 o 
  13   7   5      505.16      500.72     60.16 o 
 -14   8   5     2131.20     1934.53    153.56 o 
 -13   8   5     5180.71     4535.04    240.36 o 
 -12   8   5      311.12      293.07     42.96 o 
 -11   8   5     1235.42     1089.67     86.88 o 
 -10   8   5     5882.84     5499.83    152.02 o 
  -9   8   5     5939.65     5870.62    104.09 o 
  -8   8   5      123.31      128.71     14.34 o 
  -7   8   5     2936.52     3097.68     46.30 o 
  -6   8   5      640.50      686.35     17.53 o 
  -5   8   5    12669.70    12833.33    128.92 o 
  -4   8   5     9760.50     9794.24    103.96 o 
  -3   8   5     5331.73     5304.77     56.68 o 
  -2   8   5      695.40      700.01     18.53 o 
  -1   8   5     5929.86     6111.40     67.32 o 
   0   8   5     6410.94     6246.14     66.15 o 
   1   8   5    20970.67    20768.38    206.47 o 
   2   8   5     8569.92     8493.76     96.54 o 
   3   8   5     2960.84     2905.26     43.48 o 
   4   8   5     5398.57     5416.63     72.57 o 
   5   8   5     7218.60     7133.27    107.33 o 
   6   8   5      833.73      836.30     29.19 o 
   7   8   5      237.11      230.70     26.02 o 
   8   8   5     2828.52     2598.80     93.62 o 
   9   8   5       75.87       40.10     32.86 o 
  10   8   5     3268.13     3172.03    103.97 o 
  11   8   5     4229.17     4510.26    230.76 o 
  12   8   5      778.25      695.47     87.21 o 
  13   8   5      420.50      447.93     70.94 o 
 -14   9   5      546.84      398.09     95.98 o 
 -13   9   5     2136.56     1937.87    151.89 o 
 -12   9   5    12876.57    12960.82    498.24 o 
 -11   9   5     7251.83     6931.46    223.95 o 
 -10   9   5      353.00      365.96     54.58 o 
  -9   9   5       74.42       34.21     18.92 o 
  -8   9   5      563.84      575.45     27.99 o 
  -7   9   5       83.44       88.15     15.17 o 
  -6   9   5     2047.15     2145.80     36.69 o 
  -5   9   5     3549.32     3613.84     52.09 o 
  -4   9   5     1301.60     1305.30     27.24 o 
  -3   9   5     8071.83     8224.16     91.12 o 
  -2   9   5       18.93       10.72      7.07 o 
  -1   9   5       13.43       12.31      6.55 o 
   0   9   5      409.41      386.05     13.16 o 
   1   9   5     4538.17     4506.75     55.23 o 
   2   9   5    12131.49    12012.38    131.98 o 
   3   9   5    32307.68    31624.02    323.81 o 
   4   9   5    14580.66    14361.25    162.76 o 
   5   9   5      268.16      342.70     23.98 o 
   6   9   5      169.43      134.92     22.40 o 
   7   9   5       17.35        4.65     18.57 o 
   8   9   5      392.15      358.33     43.12 o 
   9   9   5     2848.94     2663.13    122.56 o 
  10   9   5     4054.89     3721.34    208.64 o 
  11   9   5     1549.22     1618.56     91.22 o 
  12   9   5     1536.31     1729.86    141.46 o 
 -13  10   5      205.94      190.28     80.95 o 
 -12  10   5        4.91      114.34     75.11 o 
 -11  10   5     1869.60     1870.16    229.92 o 
 -10  10   5     1137.93     1146.03     87.21 o 
  -9  10   5     1710.51     1781.74     79.66 o 
  -8  10   5     7963.56     8160.24    179.19 o 
  -7  10   5     2611.57     2508.36     50.84 o 
  -6  10   5     2063.63     2029.42     53.19 o 
  -5  10   5     7093.36     7085.58     98.60 o 
  -4  10   5      429.55      468.17     18.60 o 
  -3  10   5      858.54      855.98     24.34 o 
  -2  10   5     2336.97     2390.63     38.80 o 
  -1  10   5      254.97      284.36     13.50 o 
   0  10   5     6273.23     6175.64     71.88 o 
   1  10   5      319.79      365.66     16.28 o 
   2  10   5      278.53      260.79     15.01 o 
   3  10   5     1081.38     1091.70     27.57 o 
   4  10   5     2576.78     2554.83     65.61 o 
   5  10   5     2270.78     2186.69     67.81 o 
   6  10   5     1896.67     1923.56     63.25 o 
   7  10   5     3339.34     3339.84    135.21 o 
   8  10   5     1866.35     1897.09    110.58 o 
   9  10   5      221.49      123.97     51.92 o 
  10  10   5     1070.72      982.29    113.50 o 
  11  10   5     1418.28     1416.26    140.21 o 
  12  10   5      185.18      287.07     55.94 o 
 -12  11   5     1195.70     1090.78    130.19 o 
 -11  11   5      356.81      443.37     62.94 o 
 -10  11   5     3706.29     3549.51    141.81 o 
  -9  11   5     2857.54     2756.12    101.56 o 
  -8  11   5     1625.59     1521.20     73.64 o 
  -7  11   5      128.53      119.08     19.17 o 
  -6  11   5     5388.31     5317.58     90.88 o 
  -5  11   5     4152.51     4156.37     75.57 o 
  -4  11   5      219.11      213.62     20.43 o 
  -3  11   5     1928.28     2108.37     50.96 o 
  -2  11   5     2643.14     2671.49     47.13 o 
  -1  11   5      699.50      694.38     28.13 o 
   0  11   5     5438.42     5528.31     88.48 o 
   1  11   5     2484.74     2441.35     60.08 o 
   2  11   5     9496.35     9305.89    159.11 o 
   3  11   5      728.96      718.22     49.69 o 
   4  11   5      748.60      704.62     48.91 o 
   5  11   5     6116.74     6203.60    172.91 o 
   6  11   5     4281.28     4474.33    138.99 o 
   7  11   5      626.51      585.54     66.06 o 
   8  11   5       20.79       64.63     47.49 o 
   9  11   5      444.45      402.54     65.00 o 
  10  11   5      614.12      596.72    100.15 o 
  11  11   5      146.65      186.94     87.63 o 
 -12  12   5      101.45      132.70     89.30 o 
 -11  12   5     2509.22     2724.86    191.12 o 
 -10  12   5     4006.32     3993.10    156.24 o 
  -9  12   5       82.22      118.19     39.39 o 
  -8  12   5     2377.04     2379.56     93.47 o 
  -7  12   5     4682.97     4685.23    112.10 o 
  -6  12   5       61.29       69.62     24.46 o 
  -5  12   5      834.34      899.94     56.88 o 
  -4  12   5     4651.83     4784.95     95.85 o 
  -3  12   5      373.56      442.52     28.82 o 
  -2  12   5     6037.43     6084.71    125.32 o 
  -1  12   5     6588.84     6651.52    157.77 o 
   0  12   5     1040.43     1090.32     49.52 o 
   1  12   5      871.33      849.01     39.99 o 
   2  12   5     1699.35     1791.29     71.55 o 
   3  12   5       21.23      -22.11     31.00 o 
   4  12   5     3554.57     3819.72    126.06 o 
   5  12   5     3727.36     3772.39    159.93 o 
   6  12   5       88.10      111.81     56.33 o 
   7  12   5      973.46      894.35     78.16 o 
   8  12   5     1636.85     1673.28    104.89 o 
   9  12   5      104.49      120.96     56.32 o 
  10  12   5      383.43      299.61     88.46 o 
 -11  13   5       85.32       49.24     82.62 o 
 -10  13   5      458.90      501.58    103.49 o 
  -9  13   5     1644.79     1760.87    113.12 o 
  -8  13   5      785.79      846.17     83.13 o 
  -7  13   5      122.41      129.30     32.91 o 
  -6  13   5      516.97      538.05     48.27 o 
  -5  13   5      414.77      382.97     46.25 o 
  -4  13   5      206.70      145.89     33.50 o 
  -3  13   5       45.35       56.83     29.99 o 
  -2  13   5       47.54       50.14     29.49 o 
  -1  13   5      328.54      320.47     44.38 o 
   0  13   5     2165.18     2213.95    181.72 o 
   1  13   5     1126.61     1131.04     65.94 o 
   2  13   5      520.29      452.32     61.16 o 
   3  13   5      206.96      200.00     51.04 o 
   4  13   5      374.75      349.51     47.09 o 
   5  13   5        1.13        8.93     39.45 o 
   6  13   5        4.03      -33.38     68.43 o 
   7  13   5     2938.39     3188.05    215.32 o 
   8  13   5        0.85       57.59     81.79 o 
   9  13   5     1672.39     1731.73    170.25 o 
 -10  14   5     1311.93     1348.66    143.55 o 
  -9  14   5      164.40      127.69     92.64 o 
  -8  14   5      286.13      358.86    110.16 o 
  -7  14   5       25.90       45.86     39.08 o 
  -6  14   5       22.80       27.77     42.56 o 
  -5  14   5     1171.91     1285.38     86.73 o 
  -4  14   5     4275.72     4394.24    152.31 o 
  -3  14   5      601.33      653.13     49.02 o 
  -2  14   5      464.77      481.62     53.32 o 
  -1  14   5      885.98      893.88     99.75 o 
   0  14   5      128.12      158.97     41.24 o 
   1  14   5        6.89        9.02     43.48 o 
   2  14   5      818.07      834.63     78.74 o 
   3  14   5        6.55        9.21     45.69 o 
   4  14   5      963.66      877.12    213.23 o 
   5  14   5     2100.87     1890.30    163.58 o 
   6  14   5      242.61      379.73     97.64 o 
   7  14   5      560.43      397.25    110.16 o 
   8  14   5        1.28       -1.67     85.96 o 
  -9  15   5     4458.19     4512.51    290.43 o 
  -8  15   5     3075.99     2799.97    222.83 o 
  -7  15   5     1300.36     1468.17     85.68 o 
  -6  15   5     7238.60     7501.21    244.76 o 
  -5  15   5     1356.04     1431.12     95.10 o 
  -4  15   5        0.97       14.14     50.31 o 
  -3  15   5     2133.95     1975.26    109.92 o 
  -2  15   5     6509.43     6353.23    183.75 o 
  -1  15   5      528.38      707.68    117.26 o 
   0  15   5     7239.40     7219.96    247.72 o 
   1  15   5     1609.68     1515.54    100.55 o 
   2  15   5      540.48      592.08     74.05 o 
   3  15   5      142.99       38.68     50.43 o 
   4  15   5      166.20      176.43     92.64 o 
   5  15   5      906.35      994.80    133.53 o 
   6  15   5     2597.61     2779.11    207.81 o 
   7  15   5      831.09      716.89    130.19 o 
  -7  16   5     2881.38     2725.70    221.99 o 
  -6  16   5     1596.22     1817.90    187.36 o 
  -5  16   5        4.02      -44.38     62.59 o 
  -4  16   5     1838.94     1686.95    109.37 o 
  -3  16   5      687.89      739.05     82.53 o 
  -2  16   5     1950.15     1867.70    195.29 o 
  -1  16   5     2111.71     2180.49    124.51 o 
   0  16   5     1198.64     1066.66     90.60 o 
   1  16   5        6.46      -48.47     48.47 o 
   2  16   5      586.82      597.32     77.87 o 
   3  16   5       26.47       33.08     53.35 o 
   4  16   5        2.89       21.94     55.48 o 
   5  16   5       58.81      -23.37     85.96 o 
   6  16   5        3.29       60.92     89.30 o 
  -5  17   5       15.07      -29.21     51.17 o 
  -4  17   5        1.47      -49.60     52.92 o 
  -3  17   5        6.67       -1.13     55.84 o 
  -2  17   5       14.76        3.01     56.43 o 
  -1  17   5        6.29       44.27     60.43 o 
   0  17   5      638.84      533.88     78.19 o 
   1  17   5      316.79      332.03     71.38 o 
   2  17   5     1444.54     1232.20    135.62 o 
   3  17   5     1817.02     2100.87    128.16 o 
 -16   0   6      532.79      484.88     72.61 o 
 -15   0   6     1631.93     1518.91    105.99 o 
 -14   0   6     3992.87     3960.86    183.60 o 
 -13   0   6    13237.37    12649.25    280.92 o 
 -12   0   6       39.29       46.84     20.43 o 
 -11   0   6     1538.98     1551.19     41.54 o 
 -10   0   6      868.02      845.75     25.85 o 
  -9   0   6      923.39     1008.53     25.12 o 
  -8   0   6     7002.66     7052.25     87.41 o 
  -7   0   6    17013.52    17562.76    184.36 o 
  -6   0   6     5438.38     5545.40     64.33 o 
  -5   0   6      981.26      985.68     17.63 o 
  -4   0   6    41704.21    39040.86    346.55 o 
  -3   0   6    13537.82    13308.86    136.34 o 
  -2   0   6     7997.65     8278.02     91.80 o 
  -1   0   6     4175.65     4236.78     68.33 o 
   0   0   6       85.29       69.79      8.50 o 
   1   0   6     4341.29     4285.92     62.06 o 
   2   0   6    37001.25    34814.36    429.26 o 
   3   0   6    39543.64    39347.26    460.38 o 
   4   0   6     2082.02     2255.84     42.42 o 
   5   0   6       71.30       84.85     12.51 o 
   6   0   6      343.13      317.34     17.89 o 
   7   0   6     4919.86     4975.39     84.65 o 
   8   0   6    10287.58    10997.19    168.56 o 
   9   0   6     5940.03     5870.07    139.41 o 
  10   0   6       18.98       26.12     31.26 o 
  11   0   6     5348.28     5463.08    249.54 o 
  12   0   6     2293.70     2145.67    138.54 o 
  13   0   6     4209.29     3881.57    204.47 o 
  14   0   6     2564.19     2558.78    163.58 o 
 -16   1   6      308.50      358.57     47.28 o 
 -15   1   6        6.13       -5.02     31.37 o 
 -14   1   6       52.01       14.05     30.52 o 
 -13   1   6       28.72       21.44     17.91 o 
 -12   1   6     7310.87     7299.96    109.41 o 
 -11   1   6     2633.63     2697.17     44.73 o 
 -10   1   6     2053.59     2036.60     28.96 o 
  -9   1   6      986.44      971.39     19.07 o 
  -8   1   6      655.09      665.13     12.64 o 
  -7   1   6    11691.03    11648.46     92.99 o 
  -6   1   6    37733.96    37658.51    277.28 o 
  -5   1   6    16582.50    16085.48    111.19 o 
  -4   1   6       56.14       55.03      4.93 o 
  -3   1   6     4300.80     4552.70     37.94 o 
  -2   1   6     8973.49     9293.93     73.43 o 
  -1   1   6      200.89      202.84      7.51 o 
   0   1   6     6273.46     6036.39     55.21 o 
   1   1   6     5445.09     5240.81     51.40 o 
   2   1   6     1020.23      995.09     16.22 o 
   3   1   6     2407.72     2309.98     28.19 o 
   4   1   6     9514.24     9182.95     96.29 o 
   5   1   6     3472.31     3441.11     42.72 o 
   6   1   6     2335.18     2282.91     33.40 o 
   7   1   6     3597.09     3562.47     46.51 o 
   8   1   6     3498.42     3463.91     46.16 o 
   9   1   6     7290.64     7312.06    153.22 o 
  10   1   6     6740.93     6935.61    143.81 o 
  11   1   6     1616.49     1262.87     73.43 o 
  12   1   6       25.33       20.21     56.33 o 
  13   1   6       18.61       46.96     39.83 o 
  14   1   6      149.45      146.82     58.42 o 
 -16   2   6     1102.07     1163.91     69.16 o 
 -15   2   6     2150.37     2111.44    191.12 o 
 -14   2   6     1395.46     1451.05     53.57 o 
 -13   2   6      401.30      533.88     50.27 o 
 -12   2   6       12.38        3.13     16.58 o 
 -11   2   6     3444.95     3528.13     56.24 o 
 -10   2   6       25.69       24.50      8.63 o 
  -9   2   6       34.73       36.96      7.23 o 
  -8   2   6     1514.57     1567.90     21.34 o 
  -7   2   6     7348.00     7436.28     62.60 o 
  -6   2   6    18864.95    18587.95    137.90 o 
  -5   2   6     2812.62     3209.35     28.46 o 
  -4   2   6      552.53      518.29      9.30 o 
  -3   2   6    23918.75    24020.82    166.22 o 
  -2   2   6    14545.21    15011.37    107.97 o 
  -1   2   6     6766.02     6612.14     56.45 o 
   0   2   6    15726.24    15420.39    126.47 o 
   1   2   6    12398.45    12319.32    124.06 o 
   2   2   6     1163.54     1127.17     17.85 o 
   3   2   6      299.22      308.04     10.21 o 
   4   2   6    17130.59    17363.81    166.70 o 
   5   2   6    10519.96    10623.13    110.73 o 
   6   2   6       48.00       69.36      9.03 o 
   7   2   6       57.77       52.67      9.64 o 
   8   2   6       51.19       62.70     11.47 o 
   9   2   6     4189.65     4307.94     85.12 o 
  10   2   6     2298.15     2190.51     70.54 o 
  11   2   6      700.83      724.66     72.13 o 
  12   2   6      819.15      833.88     65.50 o 
  13   2   6     2625.05     2806.32    118.99 o 
  14   2   6      682.71      609.19     90.55 o 
 -16   3   6        5.76       38.73     67.60 o 
 -15   3   6     1644.83     1602.98     74.79 o 
 -14   3   6     2716.74     2732.80     76.41 o 
 -13   3   6      225.34      208.42     24.28 o 
 -12   3   6     1219.12     1295.66     60.80 o 
 -11   3   6     2891.15     2878.44     54.23 o 
 -10   3   6     1286.82     1217.95     23.29 o 
  -9   3   6    13637.55    13546.04    128.10 o 
  -8   3   6    10719.17    10949.66     99.54 o 
  -7   3   6     2853.48     2823.16     28.85 o 
  -6   3   6      855.43      897.24     12.61 o 
  -5   3   6      181.11      185.47      6.25 o 
  -4   3   6       33.80       67.45      5.54 o 
  -3   3   6    24643.20    24542.54    176.05 o 
  -2   3   6    40952.63    40607.14    293.05 o 
  -1   3   6     1210.58     1358.91     17.47 o 
   0   3   6     1883.52     1925.62     23.98 o 
   1   3   6     5260.27     4881.94     48.57 o 
   2   3   6     2251.37     2543.30     33.79 o 
   3   3   6       63.02       21.38      6.73 o 
   4   3   6     1314.42     1246.83     21.97 o 
   5   3   6      615.60      707.62     16.88 o 
   6   3   6     9264.45     9532.32    101.08 o 
   7   3   6     9675.66    10137.61    112.68 o 
   8   3   6     3602.40     3533.46     55.37 o 
   9   3   6       21.78       13.80     17.71 o 
  10   3   6      580.54      599.24     38.96 o 
  11   3   6       40.83       63.13     35.64 o 
  12   3   6     7930.31     7883.31    240.67 o 
  13   3   6     6548.98     6721.98    215.64 o 
  14   3   6      616.52      667.09     67.15 o 
 -15   4   6     1693.67     1744.24     76.64 o 
 -14   4   6        8.05       -5.90     23.34 o 
 -13   4   6      363.78      369.84     27.60 o 
 -12   4   6      132.88      125.80     20.32 o 
 -11   4   6      911.16      956.11     31.92 o 
 -10   4   6    14508.42    14638.23    171.21 o 
  -9   4   6     4647.53     4677.14     61.12 o 
  -8   4   6     3403.39     3477.48     41.83 o 
  -7   4   6      995.33     1036.06     14.65 o 
  -6   4   6      438.59      437.65      9.69 o 
  -5   4   6      316.13      357.86      8.58 o 
  -4   4   6     7884.08     7940.93     67.36 o 
  -3   4   6        7.13       -1.26      5.18 o 
  -2   4   6      237.17      202.05      7.53 o 
  -1   4   6    17326.98    16543.89    172.07 o 
   0   4   6    19570.56    19123.78    162.11 o 
   1   4   6      607.99      612.34     13.39 o 
   2   4   6      381.24      452.95     12.27 o 
   3   4   6      443.02      435.66     12.74 o 
   4   4   6     7914.68     7921.11     85.83 o 
   5   4   6    11994.88    12222.08    132.33 o 
   6   4   6    14041.09    14301.13    152.89 o 
   7   4   6      378.71      403.00     16.41 o 
   8   4   6     3752.75     3751.43     69.86 o 
   9   4   6     1565.82     1530.79     61.58 o 
  10   4   6     1542.20     1485.34     65.91 o 
  11   4   6      954.55      888.69     65.38 o 
  12   4   6     2070.80     1987.95     97.44 o 
  13   4   6       28.23       35.27     42.04 o 
  14   4   6     3090.13     3033.46    131.02 o 
 -15   5   6       16.09       31.60     28.62 o 
 -14   5   6      123.60      160.78     27.19 o 
 -13   5   6      929.95     1025.07     43.28 o 
 -12   5   6      998.98     1088.36     64.02 o 
 -11   5   6     2089.83     2123.46     51.79 o 
 -10   5   6     3897.62     3907.67     61.22 o 
  -9   5   6       97.44      131.01     11.42 o 
  -8   5   6       62.45       67.31      8.97 o 
  -7   5   6     2431.34     2463.51     28.34 o 
  -6   5   6     2887.19     2908.36     31.59 o 
  -5   5   6      555.24      601.58     19.85 o 
  -4   5   6     2184.46     2250.76     26.62 o 
  -3   5   6        6.46       21.44      5.91 o 
  -2   5   6     3592.16     3457.90     36.50 o 
  -1   5   6       21.20       24.39      4.37 o 
   0   5   6       13.74       19.84      6.09 o 
   1   5   6     2755.26     2952.65     39.13 o 
   2   5   6     3961.95     4016.53     48.46 o 
   3   5   6     7811.95     7659.94     88.26 o 
   4   5   6       94.57      135.29     13.81 o 
   5   5   6     2101.31     2148.24     35.26 o 
   6   5   6      607.39      648.08     18.95 o 
   7   5   6       83.65       98.33     12.00 o 
   8   5   6     1337.46     1379.75     44.76 o 
   9   5   6       11.29       19.70     23.39 o 
  10   5   6      587.51      564.36     44.84 o 
  11   5   6     2045.62     1808.90     89.92 o 
  12   5   6      476.50      589.49     58.90 o 
  13   5   6       67.63       54.11     42.78 o 
 -15   6   6      335.12      432.11     38.89 o 
 -14   6   6     2153.99     2153.91     72.19 o 
 -13   6   6     1825.72     1671.15     93.50 o 
 -12   6   6     2872.68     2878.33     75.86 o 
 -11   6   6     1447.40     1500.04     43.36 o 
 -10   6   6     7157.49     7153.09     99.99 o 
  -9   6   6     4495.68     4549.14     63.01 o 
  -8   6   6      966.19      954.42     23.66 o 
  -7   6   6     4639.80     4703.81     57.18 o 
  -6   6   6       72.66      104.88      8.46 o 
  -5   6   6     3710.83     3833.54     42.09 o 
  -4   6   6     2275.83     2275.29     29.36 o 
  -3   6   6     6371.41     6215.31     62.55 o 
  -2   6   6     1179.17     1205.60     18.13 o 
  -1   6   6     4859.11     4908.67     50.39 o 
   0   6   6     1277.25     1238.59     19.99 o 
   1   6   6     9708.69     9258.64    123.82 o 
   2   6   6     2860.37     2931.94     39.69 o 
   3   6   6      582.66      531.57     17.01 o 
   4   6   6        9.70        7.79      7.93 o 
   5   6   6    13483.31    13638.66    160.73 o 
   6   6   6     8392.91     8514.93    111.01 o 
   7   6   6     2788.00     2683.68     64.55 o 
   8   6   6     1190.80     1170.67     45.95 o 
   9   6   6     1814.43     1814.92     65.16 o 
  10   6   6      971.57     1027.40     57.81 o 
  11   6   6     3815.01     3744.08    140.21 o 
  12   6   6     1568.62     1550.92     89.32 o 
  13   6   6      588.01      675.51     67.36 o 
 -14   7   6     4475.17     4262.14    233.68 o 
 -13   7   6       35.82       25.53     43.62 o 
 -12   7   6     2008.37     2017.85    101.50 o 
 -11   7   6     4060.40     3766.70    116.97 o 
 -10   7   6      625.05      597.99     37.68 o 
  -9   7   6     8377.24     8381.37    126.66 o 
  -8   7   6     7711.64     7599.44    115.07 o 
  -7   7   6       48.03       47.67      8.42 o 
  -6   7   6      655.00      663.51     18.28 o 
  -5   7   6     7107.93     7361.59     76.00 o 
  -4   7   6      929.66      876.48     20.72 o 
  -3   7   6      782.37      791.32     16.84 o 
  -2   7   6     2223.07     2246.28     27.80 o 
  -1   7   6     1173.96     1198.22     19.70 o 
   0   7   6     7339.83     7476.47     78.02 o 
   1   7   6     7793.58     7731.13     82.64 o 
   2   7   6      562.83      648.02     22.30 o 
   3   7   6     5801.92     5839.41     75.11 o 
   4   7   6     2855.09     2916.41     51.81 o 
   5   7   6      203.98      242.21     15.64 o 
   6   7   6     9558.89     9707.19    136.92 o 
   7   7   6     9148.86     8804.99    195.51 o 
   8   7   6      121.90      183.21     29.78 o 
   9   7   6     2023.24     2118.88     93.48 o 
  10   7   6     3466.67     3375.66    131.02 o 
  11   7   6     1503.85     1463.54     90.13 o 
  12   7   6      370.30      408.12     58.15 o 
  13   7   6     2078.69     2182.36    223.66 o 
 -14   8   6        9.84      -25.04     67.60 o 
 -13   8   6     2191.06     2286.72    164.41 o 
 -12   8   6      423.91      370.60     59.79 o 
 -11   8   6     1964.16     1923.98     79.94 o 
 -10   8   6     1102.01      954.90     42.76 o 
  -9   8   6      314.58      265.92     25.65 o 
  -8   8   6      333.94      404.62     21.03 o 
  -7   8   6      514.76      538.51     20.68 o 
  -6   8   6     5608.36     5447.22     67.81 o 
  -5   8   6      304.00      307.31     15.60 o 
  -4   8   6      213.96      198.04     11.69 o 
  -3   8   6     7154.65     7080.02     78.95 o 
  -2   8   6        4.49        2.45      6.35 o 
  -1   8   6     1526.04     1570.51     25.59 o 
   0   8   6     1481.45     1505.49     24.26 o 
   1   8   6        9.93       11.88      8.65 o 
   2   8   6        6.64        4.84      9.36 o 
   3   8   6      518.45      533.78     20.09 o 
   4   8   6     4530.11     4426.19     94.45 o 
   5   8   6     4504.10     4567.54     81.10 o 
   6   8   6        4.16       11.57     20.23 o 
   7   8   6       86.45       46.16     26.12 o 
   8   8   6       81.11       71.84     33.56 o 
   9   8   6     4715.69     4886.46    140.70 o 
  10   8   6       27.95       96.33     60.92 o 
  11   8   6      139.25      169.40     47.52 o 
  12   8   6        2.09       -5.64     43.13 o 
 -14   9   6     2237.12     2355.15    175.26 o 
 -13   9   6       45.46      121.01     74.28 o 
 -12   9   6      355.35      373.05     89.30 o 
 -11   9   6      669.03      693.22     84.29 o 
 -10   9   6      274.91      319.69     53.70 o 
  -9   9   6      471.97      474.39     31.06 o 
  -8   9   6     1566.40     1486.11     43.33 o 
  -7   9   6      782.40      803.42     38.77 o 
  -6   9   6     5693.63     5761.23     83.73 o 
  -5   9   6     1166.95     1224.32     36.76 o 
  -4   9   6     3308.18     3349.59     51.61 o 
  -3   9   6      181.18      200.37     12.41 o 
  -2   9   6      636.69      666.12     16.67 o 
  -1   9   6      156.87      159.98     11.86 o 
   0   9   6     7995.33     7830.87     82.08 o 
   1   9   6     6404.28     6400.42     74.47 o 
   2   9   6      441.87      457.26     17.58 o 
   3   9   6      141.94      166.85     14.75 o 
   4   9   6     1883.51     1802.93     45.29 o 
   5   9   6        4.66       12.65     18.62 o 
   6   9   6     1143.79     1051.69     68.59 o 
   7   9   6      757.26      705.91     41.21 o 
   8   9   6      107.62       45.01     43.30 o 
   9   9   6     2328.39     2198.54    113.44 o 
  10   9   6     2056.02     1985.91    173.17 o 
  11   9   6      467.04      464.69     60.46 o 
  12   9   6        3.77       27.18     48.82 o 
 -13  10   6     6619.45     6477.08    321.31 o 
 -12  10   6     2059.35     2265.85    169.42 o 
 -11  10   6     1138.24     1071.26     97.64 o 
 -10  10   6     1499.56     1471.09    186.53 o 
  -9  10   6       55.98       21.15     33.22 o 
  -8  10   6      212.01      188.05     27.65 o 
  -7  10   6     9177.30     9208.95    148.32 o 
  -6  10   6     1159.28     1290.11     41.64 o 
  -5  10   6     1821.87     1896.72     51.38 o 
  -4  10   6     3849.45     4014.26     66.40 o 
  -3  10   6     2994.12     3027.95     55.27 o 
  -2  10   6       16.55       24.07     12.49 o 
  -1  10   6     1989.94     2063.13     35.66 o 
   0  10   6      140.02      153.75     14.25 o 
   1  10   6     3692.79     3596.65     57.55 o 
   2  10   6    10526.02    10833.59    138.83 o 
   3  10   6     9734.87     9706.57    149.15 o 
   4  10   6       74.86       56.12     22.64 o 
   5  10   6     2685.29     2326.43     89.81 o 
   6  10   6       37.11       21.33     28.78 o 
   7  10   6     2554.61     2516.04    118.58 o 
   8  10   6     4045.68     4083.43    179.85 o 
   9  10   6     3492.49     3401.79    147.44 o 
  10  10   6        9.18       23.39     42.87 o 
  11  10   6     3717.10     3473.23    143.22 o 
 -12  11   6     4493.52     4686.93    261.22 o 
 -11  11   6     5898.76     5654.45    201.13 o 
 -10  11   6     3279.25     3428.87    142.63 o 
  -9  11   6      259.13      262.59     45.20 o 
  -8  11   6       14.78       -2.43     33.28 o 
  -7  11   6      725.08      773.67     34.39 o 
  -6  11   6     7052.14     7149.02    115.70 o 
  -5  11   6     6645.73     6827.92    117.19 o 
  -4  11   6       94.35      150.83     23.08 o 
  -3  11   6      505.56      526.23     30.44 o 
  -2  11   6      770.33      806.66     35.36 o 
  -1  11   6       17.04       15.35     14.64 o 
   0  11   6      344.24      377.82     22.47 o 
   1  11   6     1442.64     1438.16     46.06 o 
   2  11   6     1774.47     1709.54     59.71 o 
   3  11   6     9013.53     9365.94    233.33 o 
   4  11   6     3696.36     3770.17    122.28 o 
   5  11   6     2463.45     2331.47     91.98 o 
   6  11   6      655.13      649.31     53.81 o 
   7  11   6       63.40       83.80     44.91 o 
   8  11   6      332.81      271.60     59.33 o 
   9  11   6     4294.24     4483.61    178.74 o 
  10  11   6     3263.81     3564.44    217.82 o 
  11  11   6     2135.18     2034.89    111.56 o 
 -10  12   6       64.17       77.88     55.92 o 
  -9  12   6       42.87      -29.52     35.72 o 
  -8  12   6     1047.92     1010.60     64.99 o 
  -7  12   6      155.68      197.30     29.41 o 
  -6  12   6     1456.68     1423.92     54.09 o 
  -5  12   6      404.23      452.95     36.61 o 
  -4  12   6     1145.95     1134.62     52.94 o 
  -3  12   6     1080.47     1161.86     48.34 o 
  -2  12   6     6431.41     6598.68    135.36 o 
  -1  12   6     1173.35     1098.33     46.19 o 
   0  12   6     7867.16     7905.36    162.11 o 
   1  12   6    12199.38    11815.98    252.47 o 
   2  12   6      162.90      201.50     39.25 o 
   3  12   6      158.41      141.77     38.37 o 
   4  12   6     1582.06     1684.04    103.54 o 
   5  12   6      885.51      685.86     77.20 o 
   6  12   6       96.06       88.46     77.61 o 
   7  12   6      134.04       96.81     77.61 o 
   8  12   6      106.17      142.74     55.73 o 
   9  12   6      485.34      599.66     77.46 o 
  10  12   6        2.90      131.03     77.61 o 
 -11  13   6      290.10      370.55    100.15 o 
 -10  13   6     1479.99     1661.62    155.23 o 
  -9  13   6     2853.83     2864.72    144.84 o 
  -8  13   6     4071.13     4234.08    175.84 o 
  -7  13   6     2351.99     2271.93     93.69 o 
  -6  13   6     1147.43     1080.66    119.38 o 
  -5  13   6      714.21      611.49     54.21 o 
  -4  13   6     5019.70     5049.05    132.39 o 
  -3  13   6     9938.02    10392.76    228.99 o 
  -2  13   6    12744.14    12982.49    311.55 o 
  -1  13   6     2318.12     2430.80     96.63 o 
   0  13   6      634.78      625.69     54.71 o 
   1  13   6      655.82      770.24     66.86 o 
   2  13   6      209.37      243.70     57.59 o 
   3  13   6      699.23      756.66     73.17 o 
   4  13   6     3428.89     3154.67    202.80 o 
   5  13   6       28.96       61.76     74.28 o 
   6  13   6     2843.66     2686.47    195.29 o 
   7  13   6     1744.55     1701.68    163.58 o 
   8  13   6     1562.06     1740.91    172.76 o 
   9  13   6       24.77       14.19     81.79 o 
  -9  14   6      628.55      760.29    137.70 o 
  -8  14   6     2500.45     2562.96    209.48 o 
  -7  14   6     2077.87     1944.02     95.66 o 
  -6  14   6      179.29      179.25     49.26 o 
  -5  14   6       72.33       58.25     47.22 o 
  -4  14   6      447.54      510.48     53.90 o 
  -3  14   6     1020.47      905.21     64.84 o 
  -2  14   6     3630.09     3576.91    124.34 o 
  -1  14   6    13593.66    13314.69    322.22 o 
   0  14   6     8825.97     8422.82    355.11 o 
   1  14   6     1460.12     1595.46    102.32 o 
   2  14   6      322.94      389.44    108.91 o 
   3  14   6      280.19      255.38     58.10 o 
   4  14   6     1358.72     1326.96    140.21 o 
   5  14   6     2047.74     2170.71    177.76 o 
   6  14   6     4419.99     4819.63    278.75 o 
   7  14   6        6.87      -58.42     75.11 o 
   8  14   6     1871.74     1832.71    179.43 o 
  -8  15   6     1864.68     1955.39    194.45 o 
  -7  15   6      458.24      518.67     58.42 o 
  -6  15   6      264.87      350.17     59.88 o 
  -5  15   6      545.76      487.93     67.00 o 
  -4  15   6      353.38      347.74     64.77 o 
  -3  15   6      679.62      688.62     77.79 o 
  -2  15   6      555.32      493.18     61.95 o 
  -1  15   6      515.15      447.64    120.18 o 
   0  15   6       16.64       -9.11     53.41 o 
   1  15   6      319.03      323.37     64.37 o 
   2  15   6      810.53      693.77     78.78 o 
   3  15   6     1550.02     1304.71    131.44 o 
   4  15   6     2643.66     2700.72    135.81 o 
   5  15   6      312.08      211.98     94.31 o 
   6  15   6      454.68      426.46    111.83 o 
   7  15   6      959.80     1326.13    163.58 o 
  -6  16   6        6.28      -12.07     71.77 o 
  -5  16   6      573.53      602.88     98.06 o 
  -4  16   6     1982.63     2016.87    119.43 o 
  -3  16   6     5981.05     6407.78    233.73 o 
  -2  16   6      328.41      336.53     68.52 o 
  -1  16   6     1709.73     1448.05    103.14 o 
   0  16   6       21.82       40.91    104.32 o 
   1  16   6     5283.41     4959.42    196.75 o 
   2  16   6     4057.62     4273.41    178.81 o 
   3  16   6     2111.59     1878.47    126.85 o 
   4  16   6     1660.83     2082.25    187.78 o 
   5  16   6      175.49      191.12    100.15 o 
  -4  17   6      160.50      162.94     64.52 o 
  -3  17   6      246.95      314.85     71.94 o 
  -2  17   6      761.83      749.84     86.62 o 
  -1  17   6      157.16      140.67     66.30 o 
   0  17   6     4679.28     4660.60    192.52 o 
   1  17   6     1782.83     1791.55    120.35 o 
   2  17   6       27.47       27.87     59.84 o 
 -16   1   7        0.02       47.28     37.55 o 
 -15   1   7     2737.24     2907.50    111.14 o 
 -14   1   7     4090.01     4168.36    159.40 o 
 -13   1   7     2118.87     2192.79     56.68 o 
 -12   1   7      483.80      491.33     27.02 o 
 -11   1   7      711.91      783.24     22.72 o 
 -10   1   7     1067.23     1032.75     23.23 o 
  -9   1   7      177.81      178.14     10.61 o 
  -8   1   7      350.43      420.70     10.35 o 
  -7   1   7     7530.91     7659.50     63.07 o 
  -6   1   7     6379.72     6510.16     56.04 o 
  -5   1   7    16566.21    16173.36    117.46 o 
  -4   1   7      518.76      529.09      9.55 o 
  -3   1   7     1579.04     1813.68     20.10 o 
  -2   1   7     3724.65     3721.29     35.14 o 
  -1   1   7     1050.39     1108.42     15.91 o 
   0   1   7     8789.98     8574.37     71.91 o 
   1   1   7    36513.00    35244.68    340.26 o 
   2   1   7    11588.89    11682.06    105.28 o 
   3   1   7     2084.35     2048.65     32.32 o 
   4   1   7     1000.34      955.78     19.07 o 
   5   1   7       11.93       25.91      8.42 o 
   6   1   7     1035.49      999.57     21.85 o 
   7   1   7     2907.75     2923.69     41.91 o 
   8   1   7     3697.87     3696.14     51.97 o 
   9   1   7      104.05       84.70     22.11 o 
  10   1   7     6746.77     6717.02    158.01 o 
  11   1   7     1098.96     1036.62    172.34 o 
  12   1   7     1483.39     1352.02    125.19 o 
  13   1   7      184.62      169.16     48.66 o 
  14   1   7       84.63       66.33     46.61 o 
 -15   2   7     2661.47     2579.46    131.44 o 
 -14   2   7       86.63       89.85     27.38 o 
 -13   2   7     4736.36     4790.02    101.90 o 
 -12   2   7     2985.51     2905.08     66.19 o 
 -11   2   7      136.22      138.22     14.37 o 
 -10   2   7      119.74      152.07     12.30 o 
  -9   2   7      810.56      854.90     16.79 o 
  -8   2   7      495.87      531.23     12.12 o 
  -7   2   7    14878.83    15012.18    123.47 o 
  -6   2   7      539.28      549.13     10.04 o 
  -5   2   7      526.35      513.77     10.50 o 
  -4   2   7    17603.94    17092.00    127.49 o 
  -3   2   7    10136.40     9961.44     76.20 o 
  -2   2   7     6076.55     6071.83     51.15 o 
  -1   2   7     5914.45     5771.24     52.03 o 
   0   2   7    14399.98    13975.16    123.83 o 
   1   2   7      528.08      519.85     16.69 o 
   2   2   7    13233.30    12818.59    120.95 o 
   3   2   7    25913.72    26020.11    245.38 o 
   4   2   7       11.96       19.31      7.66 o 
   5   2   7        2.65       -4.85      7.95 o 
   6   2   7     2368.03     2343.28     34.59 o 
   7   2   7       91.62       90.52     11.28 o 
   8   2   7     3774.85     3965.90     57.40 o 
   9   2   7     3460.04     3486.19     79.45 o 
  10   2   7       14.26        1.89     32.98 o 
  11   2   7      796.81      841.59     65.31 o 
  12   2   7     1067.47     1002.12     73.43 o 
  13   2   7       80.75      112.70     46.69 o 
  14   2   7     4771.83     4923.21    180.79 o 
 -15   3   7      110.63       58.80     34.28 o 
 -14   3   7        5.60       18.52     30.83 o 
 -13   3   7     1262.92     1277.47     47.04 o 
 -12   3   7      299.05      306.60     26.71 o 
 -11   3   7     3093.84     3096.05     55.85 o 
 -10   3   7      175.00      198.08     13.45 o 
  -9   3   7      223.19      256.35     11.58 o 
  -8   3   7     1300.63     1355.04     19.02 o 
  -7   3   7      500.08      482.23     10.87 o 
  -6   3   7     9986.10    10033.55     80.31 o 
  -5   3   7     2990.62     2918.15     28.96 o 
  -4   3   7       59.41       89.90      6.35 o 
  -3   3   7     1395.79     1418.21     16.84 o 
  -2   3   7     1138.28     1078.10     14.64 o 
  -1   3   7      170.39      201.57      8.07 o 
   0   3   7     7199.76     7089.19     67.48 o 
   1   3   7     5234.04     5039.89     52.11 o 
   2   3   7     3623.58     3839.09     44.46 o 
   3   3   7      257.73      230.52     11.48 o 
   4   3   7     1035.12     1043.02     20.43 o 
   5   3   7     4025.88     3970.63     48.07 o 
   6   3   7      125.10      143.48     11.61 o 
   7   3   7      134.75      115.94     12.54 o 
   8   3   7      388.00      390.84     20.16 o 
   9   3   7      525.16      490.07     33.31 o 
  10   3   7      526.79      530.85     54.73 o 
  11   3   7      142.07      118.58     41.29 o 
  12   3   7      270.76      319.22     65.10 o 
  13   3   7      426.47      430.08     59.01 o 
 -15   4   7      517.16      530.80     90.97 o 
 -14   4   7       49.08       44.57     31.18 o 
 -13   4   7       24.48       34.73     25.18 o 
 -12   4   7      375.85      400.74     29.18 o 
 -11   4   7     5014.61     5095.33     98.45 o 
 -10   4   7    15160.20    15291.86    190.91 o 
  -9   4   7     6391.06     6492.47     78.86 o 
  -8   4   7     7537.69     7546.24     72.18 o 
  -7   4   7      201.43      227.42      8.52 o 
  -6   4   7     5767.62     5843.26     52.00 o 
  -5   4   7     4600.40     4589.96     44.40 o 
  -4   4   7     8482.54     8621.41     75.25 o 
  -3   4   7     1669.55     1698.09     20.28 o 
  -2   4   7     1284.52     1280.10     17.96 o 
  -1   4   7       44.49       54.93      5.66 o 
   0   4   7      972.59      961.21     16.69 o 
   1   4   7      859.98      819.13     17.01 o 
   2   4   7        8.00        5.52      4.09 o 
   3   4   7       88.74       95.90      9.69 o 
   4   4   7     5019.16     4989.25     59.74 o 
   5   4   7    23135.34    23843.19    237.29 o 
   6   4   7     7523.66     7614.42     93.10 o 
   7   4   7      528.79      530.50     20.05 o 
   8   4   7      201.03      202.42     20.74 o 
   9   4   7       86.86       70.92     25.69 o 
  10   4   7      336.96      375.69     51.74 o 
  11   4   7     5475.69     5735.55    190.16 o 
  12   4   7     4715.67     4497.15    163.31 o 
  13   4   7      667.09      804.50     72.58 o 
 -15   5   7      303.87      349.11     43.40 o 
 -14   5   7       50.10      -21.60     92.64 o 
 -13   5   7      214.56      214.58     30.31 o 
 -12   5   7     3244.10     3354.15     82.88 o 
 -11   5   7    10051.37    10264.05    172.49 o 
 -10   5   7     5095.16     5149.91     84.52 o 
  -9   5   7     7986.87     8046.92     99.74 o 
  -8   5   7    10262.98    10537.21    101.91 o 
  -7   5   7      507.51      515.06     12.83 o 
  -6   5   7     4345.37     4279.30     42.72 o 
  -5   5   7       99.05      132.18      8.58 o 
  -4   5   7     4217.64     4263.63     49.66 o 
  -3   5   7     7166.97     6758.06     63.52 o 
  -2   5   7    64717.87    62781.48    517.91 o 
  -1   5   7     8030.43     7821.49     69.45 o 
   0   5   7       35.06       39.08      6.91 o 
   1   5   7      390.82      380.78     13.12 o 
   2   5   7     4634.61     4609.53     50.74 o 
   3   5   7     9449.11     9237.97    107.43 o 
   4   5   7    15564.54    15669.68    169.50 o 
   5   5   7     9242.53     9406.89    115.34 o 
   6   5   7     1757.41     1779.82     33.65 o 
   7   5   7    10811.91    11172.79    158.48 o 
   8   5   7      241.40      220.24     27.14 o 
   9   5   7     2551.20     2547.00     90.37 o 
  10   5   7      195.51      136.54     50.07 o 
  11   5   7     1340.60     1242.62    113.08 o 
  12   5   7     1489.44     1446.88    202.80 o 
  13   5   7     9029.11     8657.48    270.09 o 
 -15   6   7     1739.90     1661.21     76.97 o 
 -14   6   7     1214.73     1309.86     60.29 o 
 -13   6   7      202.26      236.03     38.99 o 
 -12   6   7      116.33       45.96     22.53 o 
 -11   6   7     1924.24     2033.89     57.46 o 
 -10   6   7     8365.25     8258.07    130.98 o 
  -9   6   7     5944.67     6050.98    112.61 o 
  -8   6   7     1136.19     1116.45     25.92 o 
  -7   6   7      817.85      868.23     17.19 o 
  -6   6   7      112.21      110.22      9.23 o 
  -5   6   7      773.08      802.13     16.32 o 
  -4   6   7     2710.20     2722.65     34.95 o 
  -3   6   7     1045.77      987.66     19.36 o 
  -2   6   7      120.34      160.30     11.56 o 
  -1   6   7     1154.07     1124.99     19.99 o 
   0   6   7    11945.01    11707.78    124.12 o 
   1   6   7     2245.81     2270.58     40.60 o 
   2   6   7      755.50      766.58     20.71 o 
   3   6   7      302.04      298.09     22.12 o 
   4   6   7       58.39       53.85     10.21 o 
   5   6   7    10814.14    10899.74    123.34 o 
   6   6   7    18727.20    18612.11    296.22 o 
   7   6   7      427.79      468.78     30.06 o 
   8   6   7       32.17       33.23     22.17 o 
   9   6   7       51.83       64.57     31.99 o 
  10   6   7      838.89      962.81     70.96 o 
  11   6   7     3395.52     3449.33    138.50 o 
  12   6   7     1615.21     1467.61     90.34 o 
  13   6   7      101.17      169.98     52.73 o 
 -14   7   7      155.95      234.02     34.69 o 
 -13   7   7      276.93      311.80     57.75 o 
 -12   7   7        7.77       14.34     33.72 o 
 -11   7   7      709.12      749.78     55.22 o 
 -10   7   7      764.20      787.72     39.86 o 
  -9   7   7      231.96      320.00     27.47 o 
  -8   7   7      105.48      133.20     15.62 o 
  -7   7   7     1556.87     1604.82     28.81 o 
  -6   7   7     2250.36     2250.11     34.67 o 
  -5   7   7     3804.35     3833.77     49.07 o 
  -4   7   7     9187.81     9403.61     96.23 o 
  -3   7   7     1872.90     1793.49     30.49 o 
  -2   7   7      572.02      610.22     15.14 o 
  -1   7   7     2105.88     2060.44     29.08 o 
   0   7   7     4483.40     4505.41     56.54 o 
   1   7   7     5927.21     6021.30     71.34 o 
   2   7   7     1334.35     1335.83     28.39 o 
   3   7   7      214.61      235.94     15.82 o 
   4   7   7      641.86      611.83     25.34 o 
   5   7   7       14.25       10.75     14.98 o 
   6   7   7       10.28       -1.52     16.84 o 
   7   7   7     1571.91     1565.68     50.22 o 
   8   7   7        2.42       39.48     31.09 o 
   9   7   7     3225.45     3121.48    186.63 o 
  10   7   7      655.02      631.82     63.11 o 
  11   7   7      348.08      435.55     93.05 o 
  12   7   7     1663.51     1759.57     98.69 o 
 -14   8   7      872.30      973.94    119.34 o 
 -13   8   7     5440.95     5266.96    269.57 o 
 -12   8   7     9983.58     9421.43    408.94 o 
 -11   8   7      386.48      465.63     47.99 o 
 -10   8   7      604.90      624.22     41.39 o 
  -9   8   7       36.25        5.21     22.24 o 
  -8   8   7     3132.44     3201.29     63.59 o 
  -7   8   7    13382.27    13606.63    167.06 o 
  -6   8   7    23592.51    23824.41    269.37 o 
  -5   8   7     2312.44     2267.62     37.08 o 
  -4   8   7       80.26       96.55     11.24 o 
  -3   8   7       60.10       62.83      8.93 o 
  -2   8   7     1525.36     1586.44     26.22 o 
  -1   8   7     3440.71     3312.15     45.96 o 
   0   8   7     4955.18     5081.79     79.24 o 
   1   8   7     3673.56     3485.40     47.88 o 
   2   8   7     4439.44     4652.07     64.86 o 
   3   8   7     9506.33     9418.31    121.13 o 
   4   8   7     3844.19     3646.81     63.45 o 
   5   8   7      787.22      725.47     35.13 o 
   6   8   7       41.25       35.99     25.76 o 
   7   8   7     4091.21     4187.12    110.36 o 
   8   8   7    16399.39    15869.42    360.30 o 
   9   8   7    14356.89    14236.48    364.01 o 
  10   8   7     3242.25     3221.24    133.12 o 
  11   8   7      572.92      586.73     65.59 o 
  12   8   7      396.64      438.81     61.31 o 
 -13   9   7      132.32      128.52     80.95 o 
 -12   9   7     2884.21     2821.67    187.78 o 
 -11   9   7      650.73      629.55     68.98 o 
 -10   9   7     1679.24     1536.41     73.58 o 
  -9   9   7      170.26      138.36     38.83 o 
  -8   9   7     3542.13     3498.53     77.45 o 
  -7   9   7      875.95      922.05     35.73 o 
  -6   9   7     3921.94     3992.59     66.96 o 
  -5   9   7    21067.00    21490.87    264.56 o 
  -4   9   7     5299.04     5415.30     80.86 o 
  -3   9   7     1969.58     1929.60     33.29 o 
  -2   9   7     4147.43     4079.60     53.04 o 
  -1   9   7     3760.60     3653.30     51.42 o 
   0   9   7       49.65       67.50     12.97 o 
   1   9   7    21077.59    20741.34    227.80 o 
   2   9   7     9527.18     9799.43    118.35 o 
   3   9   7     3134.29     2964.05     67.57 o 
   4   9   7      548.84      554.98     34.55 o 
   5   9   7      464.84      474.43     44.88 o 
   6   9   7     3244.74     3073.19     93.37 o 
   7   9   7     4660.82     4786.42    145.83 o 
   8   9   7      899.67      888.28    101.18 o 
   9   9   7     4032.89     3917.70    126.76 o 
  10   9   7     6065.09     5978.37    204.20 o 
  11   9   7     2703.86     2647.23    182.35 o 
 -13  10   7      551.75      636.78    109.33 o 
 -12  10   7      454.67      474.87     98.48 o 
 -11  10   7       34.38       41.07     58.42 o 
 -10  10   7       56.12      137.04     48.22 o 
  -9  10   7       93.19      135.88     40.01 o 
  -8  10   7      110.87      123.50     26.38 o 
  -7  10   7      293.83      334.35     47.09 o 
  -6  10   7      985.12     1049.01     35.20 o 
  -5  10   7      609.54      629.40     28.66 o 
  -4  10   7       75.58       80.35     15.77 o 
  -3  10   7        8.68       -2.73     15.62 o 
  -2  10   7     2223.38     2263.98     53.66 o 
  -1  10   7      865.54      832.63     31.11 o 
   0  10   7       58.75       87.34     18.17 o 
   1  10   7     5674.63     5572.59     96.60 o 
   2  10   7      101.10       99.18     26.36 o 
   3  10   7       85.25       70.44     26.16 o 
   4  10   7      355.60      410.40     53.06 o 
   5  10   7      395.76      412.43     45.76 o 
   6  10   7     1126.82     1106.49     66.43 o 
   7  10   7      543.96      426.18    100.15 o 
   8  10   7      290.49      395.63     63.07 o 
   9  10   7     1299.24     1429.63    147.34 o 
  10  10   7      300.68      307.44     66.77 o 
  11  10   7      421.70      383.30     61.55 o 
 -12  11   7     1379.08     1636.59    156.06 o 
 -11  11   7      473.37      384.74     96.81 o 
 -10  11   7        6.49      -40.09     40.09 o 
  -9  11   7       43.31       33.20     37.15 o 
  -8  11   7     2134.90     2195.81     91.78 o 
  -7  11   7     1997.44     2013.91     61.21 o 
  -6  11   7     1051.34      969.77     44.59 o 
  -5  11   7     2935.85     3047.22     71.92 o 
  -4  11   7     1436.52     1472.51     52.70 o 
  -3  11   7     8504.54     8558.45    151.30 o 
  -2  11   7     4566.79     4647.09    104.03 o 
  -1  11   7     8988.86     8714.10    144.76 o 
   0  11   7      202.55      183.99     22.22 o 
   1  11   7     3081.58     3251.87     85.89 o 
   2  11   7      335.51      455.64     41.01 o 
   3  11   7     1232.30     1367.09     90.74 o 
   4  11   7     7055.90     7270.77    253.69 o 
   5  11   7      449.71      427.00     62.83 o 
   6  11   7       51.43       49.90     33.42 o 
   7  11   7      147.01      150.76     51.89 o 
   8  11   7     1692.82     1422.94    224.08 o 
   9  11   7        3.12      -24.58     49.88 o 
  10  11   7     1255.64     1097.40     86.06 o 
 -11  12   7      200.97      262.89     90.13 o 
 -10  12   7     4892.90     4882.83    251.62 o 
  -9  12   7     5555.69     5549.98    165.12 o 
  -8  12   7      394.51      388.44     50.30 o 
  -7  12   7      780.73      775.06     44.24 o 
  -6  12   7      130.05      146.12     34.11 o 
  -5  12   7     2162.71     2226.04    102.26 o 
  -4  12   7     5312.35     5465.86    120.01 o 
  -3  12   7     4917.44     4990.41    111.99 o 
  -2  12   7      103.20      147.13     26.99 o 
  -1  12   7     3074.20     3002.60    144.03 o 
   0  12   7     3500.91     3666.80    102.77 o 
   1  12   7       70.06      118.10     36.42 o 
   2  12   7     1777.91     1867.92    103.19 o 
   3  12   7     1361.18     1233.30     92.22 o 
   4  12   7      428.90      361.37     86.80 o 
   5  12   7     4586.36     4492.48    251.20 o 
   6  12   7     5964.58     5627.49    298.78 o 
   7  12   7     1928.58     2030.50    176.09 o 
   8  12   7      420.09      275.41    100.15 o 
   9  12   7      540.29      482.38    118.51 o 
 -10  13   7      165.33      111.83     76.78 o 
  -9  13   7      260.36      276.36     67.75 o 
  -8  13   7      739.66      658.51     78.77 o 
  -7  13   7       29.99       28.80     32.84 o 
  -6  13   7      173.88      174.99     47.63 o 
  -5  13   7        1.45       62.67     43.96 o 
  -4  13   7      372.94      389.29     41.57 o 
  -3  13   7       89.13      101.85     39.42 o 
  -2  13   7     1462.12     1399.60    161.90 o 
  -1  13   7      368.74      364.06     48.24 o 
   0  13   7      262.25      261.47     59.07 o 
   1  13   7      258.75      280.58     96.39 o 
   2  13   7        4.31       36.83     51.33 o 
   3  13   7        0.67      -28.10     47.15 o 
   4  13   7      445.88      464.85    100.98 o 
   5  13   7      146.02      103.49     77.61 o 
   6  13   7      316.12      218.66     93.47 o 
   7  13   7     1625.51     1463.83    156.90 o 
   8  13   7      217.28      273.74    102.65 o 
  -9  14   7     1667.18     1672.47    183.60 o 
  -8  14   7       17.90      -82.62     82.62 o 
  -7  14   7      115.53       99.93     42.82 o 
  -6  14   7       45.26       42.98     75.53 o 
  -5  14   7      341.97      404.30     63.45 o 
  -4  14   7     4170.56     4343.30    273.74 o 
  -3  14   7     1154.60     1225.50    106.50 o 
  -2  14   7        2.04       25.40     37.18 o 
  -1  14   7       95.61      117.35     42.08 o 
   0  14   7      474.38      553.83     68.89 o 
   1  14   7        5.89      -43.62     43.62 o 
   2  14   7     2324.13     2192.40    149.80 o 
   3  14   7     1664.19     1836.83    110.90 o 
   4  14   7       28.67      -18.36     72.61 o 
   5  14   7      223.85      329.65    100.15 o 
   6  14   7     1626.81     1442.13    156.90 o 
   7  14   7      273.58      363.04    110.16 o 
  -8  15   7      841.57      591.71    136.03 o 
  -7  15   7      220.84      266.21     51.03 o 
  -6  15   7      462.01      404.28     63.82 o 
  -5  15   7     1262.94     1256.90     92.84 o 
  -4  15   7      119.98       69.51     86.38 o 
  -3  15   7     1438.69     1529.50    212.81 o 
  -2  15   7     7890.16     7722.02    261.39 o 
  -1  15   7     3925.90     4048.35    169.91 o 
   0  15   7     3962.28     3843.42    165.57 o 
   1  15   7     3219.49     3371.81    153.31 o 
   2  15   7      608.05      551.39     74.61 o 
   3  15   7      244.81      221.12     85.13 o 
   4  15   7     4112.78     3883.24    246.20 o 
   5  15   7     4578.60     4861.36    287.09 o 
   6  15   7     1814.66     1442.13    163.58 o 
  -6  16   7       24.31      -19.09     50.14 o 
  -5  16   7       33.94        0.44     53.65 o 
  -4  16   7     1158.34     1310.91    100.26 o 
  -3  16   7     1167.65     1072.68     94.84 o 
  -2  16   7      503.16      603.25     79.24 o 
  -1  16   7     4567.93     4275.95    186.53 o 
   0  16   7     1402.81     1337.92    102.90 o 
   1  16   7       18.00       12.93     56.05 o 
   2  16   7       38.53       92.85     62.24 o 
   3  16   7     1054.39      918.94     91.73 o 
   4  16   7       22.13       23.37     87.63 o 
  -1  17   7      350.47      375.99     77.66 o 
 -15   0   8    15487.54    15489.58    590.87 o 
 -14   0   8     1852.98     2072.23    129.36 o 
 -13   0   8     3344.26     3299.07    100.19 o 
 -12   0   8     2940.53     2880.03     90.47 o 
 -11   0   8      719.59      699.11     37.79 o 
 -10   0   8      429.55      427.82     25.55 o 
  -9   0   8      152.65      222.37     19.11 o 
  -8   0   8       32.86       47.26     12.93 o 
  -7   0   8    14633.17    14721.93    183.82 o 
  -6   0   8    18372.03    18634.20    217.23 o 
  -5   0   8    14797.02    14543.06    158.89 o 
  -4   0   8     4495.20     4702.60     62.36 o 
  -3   0   8      444.43      562.28     16.54 o 
  -2   0   8     9613.86     8738.85    140.90 o 
  -1   0   8    34284.16    33251.90    419.89 o 
   0   0   8    50869.60    50172.14    659.73 o 
   1   0   8    21716.49    21701.49    277.19 o 
   2   0   8     8260.20     8535.67    127.49 o 
   3   0   8    18417.20    18383.38    239.36 o 
   4   0   8     4131.90     4076.51     70.47 o 
   5   0   8     2060.60     2041.49     46.89 o 
   6   0   8      208.05      188.35     18.99 o 
   7   0   8     1579.76     1638.41     43.43 o 
   8   0   8     2701.72     2685.10     76.38 o 
   9   0   8    16271.86    16036.60    388.27 o 
  10   0   8     5106.99     5062.49    243.69 o 
  11   0   8     1283.57     1356.17    119.34 o 
  12   0   8      859.70      928.87    105.99 o 
  13   0   8      288.75      236.18     77.61 o 
 -15   1   8     2561.10     2708.32    109.69 o 
 -14   1   8     4046.38     4035.37    151.89 o 
 -13   1   8     6249.34     6415.48    128.33 o 
 -12   1   8     3347.35     3482.18     75.27 o 
 -11   1   8       65.58       52.87     11.81 o 
 -10   1   8      236.76      248.68     14.24 o 
  -9   1   8      195.77      207.27     13.56 o 
  -8   1   8     2508.38     2547.91     33.93 o 
  -7   1   8     4804.97     4926.67     50.39 o 
  -6   1   8       60.54       50.72      7.32 o 
  -5   1   8    12920.78    13232.78    107.24 o 
  -4   1   8     1896.75     2079.29     23.55 o 
  -3   1   8      357.70      374.40     10.43 o 
  -2   1   8      738.43      779.86     14.53 o 
  -1   1   8     2652.37     2708.21     30.75 o 
   0   1   8    12982.32    13082.18    112.68 o 
   1   1   8    29346.77    28818.14    246.08 o 
   2   1   8    11292.90    11432.23    107.92 o 
   3   1   8     9248.47     9160.34    103.42 o 
   4   1   8      145.47      157.88     11.03 o 
   5   1   8       35.69       31.51      9.75 o 
   6   1   8     2420.31     2477.92     38.56 o 
   7   1   8     5863.65     6058.49     74.47 o 
   8   1   8     9069.60     9302.39    141.96 o 
   9   1   8      575.24      650.79     43.31 o 
  10   1   8        9.69       -2.25     28.37 o 
  11   1   8        3.50       -5.37     37.75 o 
  12   1   8      927.35      888.94    121.85 o 
  13   1   8        3.19       16.69     42.49 o 
 -15   2   8      493.63      608.12     55.61 o 
 -14   2   8        6.01      -21.46     52.58 o 
 -13   2   8      232.18      277.81     30.60 o 
 -12   2   8       58.71       43.96     21.71 o 
 -11   2   8     1815.70     1841.62     37.52 o 
 -10   2   8     3002.72     3202.34     45.40 o 
  -9   2   8      475.98      520.83     15.99 o 
  -8   2   8     3555.53     3622.89     43.39 o 
  -7   2   8     1322.86     1396.80     19.83 o 
  -6   2   8     3432.78     3409.43     33.75 o 
  -5   2   8      816.62      786.51     14.32 o 
  -4   2   8    12203.46    12202.94     99.64 o 
  -3   2   8       93.52      109.95      7.56 o 
  -2   2   8     1829.84     1713.35     23.10 o 
  -1   2   8    10045.18    10340.59     88.69 o 
   0   2   8     2799.61     2808.30     32.43 o 
   1   2   8      395.21      422.19     14.58 o 
   2   2   8     2303.47     2341.75     31.74 o 
   3   2   8      145.54      166.90     10.70 o 
   4   2   8      899.93      908.63     27.23 o 
   5   2   8      429.79      434.91     15.96 o 
   6   2   8       51.35       58.88     11.00 o 
   7   2   8     1016.11      967.55     28.13 o 
   8   2   8       12.14       24.49     16.46 o 
   9   2   8      409.52      392.28     41.06 o 
  10   2   8      421.59      362.38     50.59 o 
  11   2   8     1581.56     1671.09     95.56 o 
  12   2   8     1091.75      981.56     77.20 o 
  13   2   8      488.63      423.24     61.66 o 
 -15   3   8      427.58      408.64     71.36 o 
 -14   3   8      299.02      384.41     81.79 o 
 -13   3   8       93.34      124.84     26.90 o 
 -12   3   8     3027.30     3033.54     74.90 o 
 -11   3   8     9520.36     9546.71    137.10 o 
 -10   3   8    11574.72    11674.46    141.06 o 
  -9   3   8       21.46       30.08      9.54 o 
  -8   3   8      141.91      172.69     10.34 o 
  -7   3   8      705.46      722.80     15.74 o 
  -6   3   8      514.11      537.34     13.15 o 
  -5   3   8    16529.35    16621.80    132.56 o 
  -4   3   8     2453.99     2502.74     29.58 o 
  -3   3   8      173.66      206.76      8.35 o 
  -2   3   8    22406.42    22134.52    181.71 o 
  -1   3   8    16485.40    16030.08    138.55 o 
   0   3   8      618.70      580.55     21.50 o 
   1   3   8     3194.70     3230.27     37.56 o 
   2   3   8      478.21      496.90     22.16 o 
   3   3   8    11158.79    11031.65    114.52 o 
   4   3   8    17038.75    17150.48    167.92 o 
   5   3   8    13199.40    13364.15    139.13 o 
   6   3   8     1382.36     1361.18     27.95 o 
   7   3   8       65.97       75.71     14.41 o 
   8   3   8      790.12      824.55     35.17 o 
   9   3   8     3691.81     3885.81    120.82 o 
  10   3   8     5788.83     5469.49    182.93 o 
  11   3   8     1646.75     1615.72     90.86 o 
  12   3   8        2.39      -31.71     38.95 o 
  13   3   8     1778.27     1789.34    102.69 o 
 -15   4   8        0.61       14.19     37.14 o 
 -14   4   8      743.21      864.33     60.16 o 
 -13   4   8      690.64      635.31     44.81 o 
 -12   4   8     4884.30     5062.92    107.50 o 
 -11   4   8      326.06      346.89     24.45 o 
 -10   4   8     3579.35     3698.93     63.73 o 
  -9   4   8     9465.97     9337.87    108.92 o 
  -8   4   8     6278.23     6410.29     66.20 o 
  -7   4   8      370.37      357.27     12.29 o 
  -6   4   8      478.11      476.47     11.58 o 
  -5   4   8       86.67       81.95      7.75 o 
  -4   4   8    16229.07    15758.23    134.80 o 
  -3   4   8    38965.41    38900.03    303.48 o 
  -2   4   8     2576.33     2606.43     29.20 o 
  -1   4   8       22.87       22.74      6.84 o 
   0   4   8      126.31      144.06      9.97 o 
   1   4   8     1672.43     1608.61     31.62 o 
   2   4   8     5412.09     5199.89     74.60 o 
   3   4   8    11496.51    11392.59    131.76 o 
   4   4   8     2198.09     2184.37     34.66 o 
   5   4   8     5322.89     5226.24     72.45 o 
   6   4   8    10413.21    10640.12    118.16 o 
   7   4   8     2287.10     2337.51     50.96 o 
   8   4   8      315.16      294.87     27.82 o 
   9   4   8        8.20       -7.31     35.86 o 
  10   4   8     1999.92     1815.19     93.81 o 
  11   4   8     1607.03     1471.81     88.96 o 
  12   4   8     5645.32     5798.47    199.61 o 
  13   4   8     3573.46     3856.95    156.85 o 
 -15   5   8       11.64       11.81     49.66 o 
 -14   5   8      103.51      166.42     37.64 o 
 -13   5   8      306.95      351.72     40.83 o 
 -12   5   8      137.08      141.70     27.34 o 
 -11   5   8       29.09       33.84     19.64 o 
 -10   5   8      272.01      309.74     21.95 o 
  -9   5   8      268.47      273.39     18.58 o 
  -8   5   8     2366.70     2404.60     33.72 o 
  -7   5   8      447.63      435.29     14.55 o 
  -6   5   8      575.08      606.09     17.63 o 
  -5   5   8      816.10      785.22     17.26 o 
  -4   5   8     4919.96     5053.12     55.75 o 
  -3   5   8       74.42       84.47      7.55 o 
  -2   5   8      522.83      552.09     17.42 o 
  -1   5   8        5.77        8.54      5.68 o 
   0   5   8       96.11      107.01      9.45 o 
   1   5   8       15.86       15.00      8.95 o 
   2   5   8       38.06       39.62      9.77 o 
   3   5   8      162.08      196.91     14.13 o 
   4   5   8      127.06      112.45     12.80 o 
   5   5   8     3334.90     3285.27     51.36 o 
   6   5   8        7.89        3.98     13.25 o 
   7   5   8      947.63     1011.57     43.90 o 
   8   5   8       21.00       12.34     21.10 o 
   9   5   8      320.70      417.47     53.38 o 
  10   5   8      362.08      406.22     55.65 o 
  11   5   8      161.07      261.52     53.21 o 
  12   5   8       63.86       80.37     48.23 o 
 -14   6   8       35.54       81.91     33.38 o 
 -13   6   8      222.79      259.73     37.22 o 
 -12   6   8     4734.36     4589.14    111.99 o 
 -11   6   8      289.87      312.40     43.19 o 
 -10   6   8    10379.42    10570.67    191.75 o 
  -9   6   8      598.75      673.41     30.29 o 
  -8   6   8       40.01       38.14      9.98 o 
  -7   6   8      219.43      269.33     14.20 o 
  -6   6   8    10574.44    10729.22    122.23 o 
  -5   6   8     3912.09     3941.59     50.33 o 
  -4   6   8     4946.00     4998.30     57.89 o 
  -3   6   8    10009.22     9914.24    126.92 o 
  -2   6   8     5754.03     5764.98     80.52 o 
  -1   6   8      241.29      278.05     11.77 o 
   0   6   8     5406.82     5350.33     60.90 o 
   1   6   8      268.04      257.73     13.59 o 
   2   6   8      633.42      630.54     19.90 o 
   3   6   8     2076.39     2088.33     37.89 o 
   4   6   8      463.33      487.84     22.59 o 
   5   6   8     2245.10     2384.00     47.67 o 
   6   6   8     4743.42     4755.39     85.33 o 
   7   6   8     1818.58     1832.81     67.22 o 
   8   6   8     2079.06     2110.69     74.40 o 
   9   6   8      459.13      400.61     53.80 o 
  10   6   8      702.35      598.76    105.16 o 
  11   6   8     1679.73     1681.29     98.36 o 
  12   6   8     2884.93     2601.65    122.99 o 
 -14   7   8     2339.96     2661.44    182.77 o 
 -13   7   8     1370.99     1310.85    111.41 o 
 -12   7   8      121.95      101.79     70.10 o 
 -11   7   8     2004.63     1806.97     79.52 o 
 -10   7   8     1121.19     1111.97     55.72 o 
  -9   7   8     2777.86     2756.01     65.14 o 
  -8   7   8    14280.91    14437.51    174.18 o 
  -7   7   8     1794.94     1807.26     34.46 o 
  -6   7   8        3.18       13.47     11.68 o 
  -5   7   8     5326.45     5190.60     65.21 o 
  -4   7   8    14716.21    14553.73    171.89 o 
  -3   7   8      537.06      545.82     17.25 o 
  -2   7   8     3976.87     3801.67     48.03 o 
  -1   7   8      438.70      455.61     14.84 o 
   0   7   8       91.12      105.53     11.72 o 
   1   7   8     2046.69     2096.84     36.61 o 
   2   7   8     9009.57     9191.20    114.41 o 
   3   7   8      106.44       96.92     13.40 o 
   4   7   8     1037.57     1000.95     32.21 o 
   5   7   8       54.84       39.44     16.13 o 
   6   7   8       94.27       74.59     22.26 o 
   7   7   8    10733.76    10921.04    331.30 o 
   8   7   8     2906.42     2959.31    126.11 o 
   9   7   8     1369.83     1321.21    172.30 o 
  10   7   8     2124.09     1991.14    104.45 o 
  11   7   8     1949.48     1895.63    103.62 o 
  12   7   8        2.76       50.54     47.64 o 
 -13   8   8       31.43       50.91     70.10 o 
 -12   8   8      104.51       81.79     70.94 o 
 -11   8   8       25.96        2.74     43.23 o 
 -10   8   8      495.97      484.08     40.12 o 
  -9   8   8     1518.53     1608.28     55.44 o 
  -8   8   8     2723.50     2830.83     53.21 o 
  -7   8   8     1521.22     1464.04     37.03 o 
  -6   8   8     2847.23     2902.82     52.49 o 
  -5   8   8      178.93      195.76     16.78 o 
  -4   8   8      901.43      879.54     29.94 o 
  -3   8   8       55.73       42.53      8.31 o 
  -2   8   8      261.74      279.95     13.41 o 
  -1   8   8     1213.43     1270.40     27.79 o 
   0   8   8     3523.36     3410.06     52.44 o 
   1   8   8       17.71       32.02     12.32 o 
   2   8   8      832.45      755.65     30.55 o 
   3   8   8      136.84      167.39     19.37 o 
   4   8   8      767.51      695.34     32.41 o 
   5   8   8        2.36       10.54     19.68 o 
   6   8   8     1135.27      956.98     57.17 o 
   7   8   8       11.29       19.53     32.52 o 
   8   8   8      435.41      378.68     46.50 o 
   9   8   8     1035.62     1191.43     70.70 o 
  10   8   8      153.01      165.06     51.02 o 
  11   8   8     1941.17     1801.23    103.42 o 
 -13   9   8     3117.96     3347.45    211.15 o 
 -12   9   8      763.97      828.73    114.34 o 
 -11   9   8       23.15       41.85     46.85 o 
 -10   9   8      110.12      129.19     38.17 o 
  -9   9   8     1179.42     1171.03     81.06 o 
  -8   9   8     3514.23     3630.33     98.22 o 
  -7   9   8     5788.12     5856.26    101.69 o 
  -6   9   8        1.65       -5.14     14.31 o 
  -5   9   8      633.42      647.56     26.26 o 
  -4   9   8       21.04       44.09     15.36 o 
  -3   9   8      246.39      273.59     19.97 o 
  -2   9   8      282.44      316.18     18.76 o 
  -1   9   8      164.52      179.86     17.72 o 
   0   9   8      308.51      314.17     23.07 o 
   1   9   8     7574.37     7510.84    122.10 o 
   2   9   8     4984.04     5308.04    117.63 o 
   3   9   8      449.35      436.01     38.31 o 
   4   9   8      927.14      822.95     46.57 o 
   5   9   8       31.21      -25.97     28.28 o 
   6   9   8      965.27      985.44     69.80 o 
   7   9   8     5545.07     5531.96    139.62 o 
   8   9   8     5369.65     5354.28    156.37 o 
   9   9   8      333.85      403.30     50.99 o 
  10   9   8      500.67      561.92     65.82 o 
  11   9   8        2.47      -41.29     44.50 o 
 -12  10   8     1065.65     1059.90    126.85 o 
 -11  10   8      538.54      623.42    102.65 o 
 -10  10   8      211.84      292.50    102.65 o 
  -9  10   8     2260.36     2035.95    186.78 o 
  -8  10   8      739.45      769.26     40.78 o 
  -7  10   8     9073.54     9258.81    175.73 o 
  -6  10   8    17207.08    17039.79    257.26 o 
  -5  10   8     1917.72     1976.06     52.97 o 
  -4  10   8       77.99      143.35     23.60 o 
  -3  10   8      380.16      419.16     25.66 o 
  -2  10   8       15.46       18.91     19.77 o 
  -1  10   8     4771.51     4904.01     92.51 o 
   0  10   8    19043.81    18918.51    286.77 o 
   1  10   8     3707.91     3879.28     85.25 o 
   2  10   8     2266.53     2194.52     96.10 o 
   3  10   8     1729.57     1812.06    129.98 o 
   4  10   8      120.46      105.34     45.00 o 
   5  10   8     1567.89     1572.08     76.63 o 
   6  10   8     1832.11     1622.02    130.92 o 
   7  10   8       81.68       69.12     38.18 o 
   8  10   8     2194.99     2077.53     92.18 o 
   9  10   8     6709.85     6492.59    184.96 o 
  10  10   8     1442.04     1630.92    166.50 o 
 -12  11   8      770.99      859.60    126.02 o 
 -11  11   8        8.91       31.71     75.95 o 
 -10  11   8      229.85      284.04     82.62 o 
  -9  11   8       32.04       93.34     47.88 o 
  -8  11   8     4247.14     4283.46    137.22 o 
  -7  11   8     1744.08     1870.17     66.47 o 
  -6  11   8      946.94      940.91     45.03 o 
  -5  11   8     2253.17     2272.06     62.10 o 
  -4  11   8     3332.76     3489.96     80.37 o 
  -3  11   8      645.26      674.14     65.78 o 
  -2  11   8     1403.25     1444.43     58.23 o 
  -1  11   8       31.00       25.84     25.77 o 
   0  11   8       23.57       10.76     19.85 o 
   1  11   8     2434.85     2485.47     95.72 o 
   2  11   8     4707.37     4501.30    202.30 o 
   3  11   8       26.50       11.68     61.76 o 
   4  11   8      137.75      186.94     74.28 o 
   5  11   8       79.68       59.25     70.94 o 
   6  11   8     1036.16      998.14    123.52 o 
   7  11   8     2032.45     2180.73    176.09 o 
   8  11   8     1410.28     1516.27    149.39 o 
   9  11   8      120.28       78.97     55.94 o 
 -11  12   8      116.01      151.89     84.29 o 
 -10  12   8      393.96      489.89    104.32 o 
  -9  12   8     1194.51     1099.86     83.83 o 
  -8  12   8     2276.76     2260.51    122.43 o 
  -7  12   8      280.14      331.58     36.84 o 
  -6  12   8      395.04      451.55     40.29 o 
  -5  12   8     3396.43     3362.66     86.91 o 
  -4  12   8     5470.26     5270.89    118.35 o 
  -3  12   8     1189.19     1262.31     55.79 o 
  -2  12   8      190.65      182.46     32.63 o 
  -1  12   8      187.17      155.64     64.22 o 
   0  12   8       63.23       46.26     35.90 o 
   1  12   8      353.41      413.61     56.93 o 
   2  12   8     3779.41     3657.99    151.65 o 
   3  12   8     3610.03     3495.17    211.98 o 
   4  12   8       39.70       -5.84     67.60 o 
   5  12   8       34.22       69.27     75.95 o 
   6  12   8       76.23      101.82     80.12 o 
   7  12   8     4371.50     4723.65    278.75 o 
   8  12   8      147.49      149.39     95.14 o 
   9  12   8       60.86       11.13     53.82 o 
 -10  13   8     3790.47     3359.13    216.99 o 
  -9  13   8     2284.01     2438.61    179.43 o 
  -8  13   8      134.71      272.01     67.15 o 
  -7  13   8      231.30      317.94     99.73 o 
  -6  13   8      988.80      879.56     72.64 o 
  -5  13   8     3620.80     3541.43    153.56 o 
  -4  13   8      311.38      275.50     56.03 o 
  -3  13   8     1401.81     1354.09     76.44 o 
  -2  13   8     4602.17     4504.81    155.36 o 
  -1  13   8     5228.20     4993.95    153.22 o 
   0  13   8      385.63      555.39     56.66 o 
   1  13   8      879.73      827.87     79.67 o 
   2  13   8       46.32        4.17     65.51 o 
   3  13   8     4865.37     5283.65    281.25 o 
   4  13   8    13391.28    14090.84    597.55 o 
   5  13   8    14402.75    15058.94    638.44 o 
   6  13   8     1755.04     1691.67    165.24 o 
   7  13   8       11.90      109.33     88.46 o 
   8  13   8       39.50       79.28     95.98 o 
  -7  14   8      168.91      181.40     81.79 o 
  -6  14   8      462.29      520.27     65.59 o 
  -5  14   8       98.04       88.57     80.54 o 
  -4  14   8     4607.66     4590.61    179.30 o 
  -3  14   8    11462.98    11324.99    348.60 o 
  -2  14   8      912.46      799.63     64.20 o 
  -1  14   8     1214.10     1066.06     87.80 o 
   0  14   8      125.50      154.24     56.67 o 
   1  14   8      208.44      136.04     54.87 o 
   2  14   8     1694.55     1498.45    102.68 o 
   3  14   8     4608.97     4372.30    257.05 o 
   4  14   8     1087.85     1096.62    137.70 o 
   5  14   8      866.87      850.42    129.36 o 
   6  14   8     3969.22     3707.15    248.70 o 
  -7  15   8      187.49      205.44     99.31 o 
  -6  15   8        2.02        5.76     51.10 o 
  -5  15   8      167.83      205.04     60.96 o 
  -4  15   8       16.81       16.27     97.23 o 
  -3  15   8        7.41      -49.79     49.79 o 
  -2  15   8      809.05      728.06     80.81 o 
  -1  15   8      478.93      443.75     70.63 o 
   0  15   8       23.84       26.99     54.28 o 
   1  15   8       73.13       50.51     53.59 o 
   2  15   8       94.04      -17.20     51.04 o 
   3  15   8      248.62      123.52     87.63 o 
   4  15   8      714.55      591.71    119.34 o 
   5  15   8      495.73      340.50    109.33 o 
  -4  16   8      167.59      219.41     65.36 o 
  -3  16   8      652.05      786.31     87.58 o 
  -2  16   8      536.89      761.54     87.75 o 
  -1  16   8     4689.62     4820.89    289.59 o 
   0  16   8     2820.07     2662.84    141.57 o 
   1  16   8     1089.91     1104.73     97.96 o 
   2  16   8      306.45      206.49     67.27 o 
 -15   1   9      356.40      386.53     51.30 o 
 -14   1   9     6298.81     6140.53    192.90 o 
 -13   1   9     3970.85     4129.38    115.78 o 
 -12   1   9      851.68      860.49     35.69 o 
 -11   1   9       17.77       31.62     13.36 o 
 -10   1   9     3015.94     2990.39     45.17 o 
  -9   1   9       87.28      110.35     13.21 o 
  -8   1   9    11299.05    11452.70    118.34 o 
  -7   1   9    12167.10    12327.92    119.06 o 
  -6   1   9      696.58      751.58     15.40 o 
  -5   1   9     3284.93     3356.46     38.47 o 
  -4   1   9       97.97       91.03      7.69 o 
  -3   1   9      249.22      284.63     11.00 o 
  -2   1   9       21.69       33.55      7.72 o 
  -1   1   9     6592.10     6434.41     81.45 o 
   0   1   9      482.84      498.58     15.36 o 
   1   1   9    22128.79    21430.48    236.44 o 
   2   1   9     5587.87     5686.94     65.08 o 
   3   1   9      399.36      380.03     15.92 o 
   4   1   9      203.35      207.05     13.33 o 
   5   1   9      193.31      203.70     14.40 o 
   6   1   9      126.55      129.85     14.78 o 
   7   1   9     3136.96     3305.95     56.61 o 
   8   1   9    10034.99     9970.82    248.71 o 
   9   1   9     1712.29     1750.58    122.68 o 
  10   1   9      713.59      662.08    106.41 o 
  11   1   9       19.59       43.86     43.30 o 
  12   1   9       81.98      117.02     50.33 o 
  13   1   9       69.34       42.92     48.68 o 
 -15   2   9     5092.92     4986.27    167.67 o 
 -14   2   9     4619.35     4654.76    156.83 o 
 -13   2   9      440.22      424.78     36.50 o 
 -12   2   9     4025.80     4154.38     94.45 o 
 -11   2   9      932.39      938.32     24.57 o 
 -10   2   9     1826.36     1801.11     32.69 o 
  -9   2   9     2983.74     3055.82     42.46 o 
  -8   2   9     7683.24     7630.37     85.02 o 
  -7   2   9      337.45      367.97     13.72 o 
  -6   2   9     1881.25     1888.50     26.82 o 
  -5   2   9      557.06      578.29     14.40 o 
  -4   2   9      415.77      430.46     14.21 o 
  -3   2   9     9881.04     9541.02     89.35 o 
  -2   2   9        1.67        2.55      7.13 o 
  -1   2   9     4570.43     4470.61     48.78 o 
   0   2   9    12464.17    12036.36    155.61 o 
   1   2   9     7492.35     7505.93     76.62 o 
   2   2   9      115.75      116.87     11.31 o 
   3   2   9    13015.86    12975.91    141.98 o 
   4   2   9      189.87      150.35     13.08 o 
   5   2   9     2993.21     3019.13     43.76 o 
   6   2   9     8666.71     8803.72    109.68 o 
   7   2   9     6844.14     6766.50    113.00 o 
   8   2   9       62.90       35.40     26.33 o 
   9   2   9     2265.55     2385.41    107.40 o 
  10   2   9     1019.30      877.07     70.81 o 
  11   2   9      546.48      451.83     60.49 o 
  12   2   9      145.22      125.97     49.90 o 
 -15   3   9      185.69      147.29     42.70 o 
 -14   3   9        5.94       -1.67     33.68 o 
 -13   3   9     1940.66     1968.28     99.62 o 
 -12   3   9     1445.22     1511.39     52.83 o 
 -11   3   9     2056.51     1983.99     45.61 o 
 -10   3   9      547.60      617.01     20.26 o 
  -9   3   9      335.06      353.37     15.82 o 
  -8   3   9     1228.97     1249.21     24.27 o 
  -7   3   9     3407.35     3330.90     40.86 o 
  -6   3   9    11716.38    11567.85    107.11 o 
  -5   3   9      526.09      587.34     16.99 o 
  -4   3   9      169.22      167.90      9.04 o 
  -3   3   9     5983.07     5902.61     59.92 o 
  -2   3   9     1050.61      995.80     18.83 o 
  -1   3   9      684.80      654.67     17.45 o 
   0   3   9        9.88       13.01      6.77 o 
   1   3   9     1698.33     1793.71     28.35 o 
   2   3   9      321.12      311.25     17.15 o 
   3   3   9        6.43        3.93      9.13 o 
   4   3   9      569.91      552.11     19.28 o 
   5   3   9     4861.88     4909.75     64.43 o 
   6   3   9       59.63       43.42     13.75 o 
   7   3   9     2714.22     2610.92     57.76 o 
   8   3   9      703.70      719.11     38.12 o 
   9   3   9     3342.97     3410.43    180.68 o 
  10   3   9      666.85      562.60     62.21 o 
  11   3   9      490.54      451.16     61.36 o 
  12   3   9      264.42      321.87     59.84 o 
 -14   4   9      468.31      463.00     53.83 o 
 -13   4   9     1651.28     1593.13     69.29 o 
 -12   4   9     2127.17     2165.64     71.69 o 
 -11   4   9     1064.57     1049.46     38.18 o 
 -10   4   9      470.77      510.31     24.84 o 
  -9   4   9      644.72      662.45     19.75 o 
  -8   4   9      326.26      304.00     14.86 o 
  -7   4   9      102.04       93.12     10.86 o 
  -6   4   9     2758.54     2723.62     36.14 o 
  -5   4   9     2327.47     2308.44     31.44 o 
  -4   4   9    10451.56    10530.13    100.67 o 
  -3   4   9    11569.89    11455.30    107.31 o 
  -2   4   9    14827.16    14558.42    138.28 o 
  -1   4   9     6791.40     6528.13     70.94 o 
   0   4   9      196.41      213.67     12.35 o 
   1   4   9      305.01      294.87     13.80 o 
   2   4   9     6318.51     6164.42     70.91 o 
   3   4   9     2669.52     2591.30     40.87 o 
   4   4   9     7297.70     7270.18     85.16 o 
   5   4   9     2569.95     2503.54     48.70 o 
   6   4   9      631.82      601.79     24.29 o 
   7   4   9      479.26      543.62     31.72 o 
   8   4   9     2214.52     2296.09     66.29 o 
   9   4   9      805.09      707.50    102.65 o 
  10   4   9       87.50      150.43     48.68 o 
  11   4   9      771.06      749.24     72.66 o 
  12   4   9     3418.95     3549.77    148.66 o 
 -14   5   9       46.20       65.88     37.28 o 
 -13   5   9     1187.17     1284.94     63.12 o 
 -12   5   9      183.27      189.03     38.65 o 
 -11   5   9    10185.48    10617.32    190.96 o 
 -10   5   9    15876.99    15413.81    248.34 o 
  -9   5   9     2205.13     2252.76     54.15 o 
  -8   5   9     1725.90     1627.56     34.01 o 
  -7   5   9      884.97      844.81     22.34 o 
  -6   5   9     1287.64     1270.26     24.57 o 
  -5   5   9    13208.43    13157.22    127.22 o 
  -4   5   9    38176.39    37208.69    343.70 o 
  -3   5   9     6252.95     6278.19     64.27 o 
  -2   5   9     6695.14     6591.59     70.38 o 
  -1   5   9     1474.73     1526.19     26.86 o 
   0   5   9       75.24       88.86     10.81 o 
   1   5   9      456.29      468.61     17.83 o 
   2   5   9     3671.87     3689.96     50.92 o 
   3   5   9      386.53      406.39     19.40 o 
   4   5   9     9432.61     9454.61    123.28 o 
   5   5   9    13645.31    14016.81    189.87 o 
   6   5   9      264.14      298.93     23.03 o 
   7   5   9       19.33       11.53     19.14 o 
   8   5   9      184.44      217.23     28.29 o 
   9   5   9     3320.22     3141.52    129.45 o 
  10   5   9     3200.98     2939.07    128.27 o 
  11   5   9     8039.63     7722.40    249.86 o 
  12   5   9     4483.88     4496.99    185.27 o 
 -14   6   9       80.05        2.50     67.60 o 
 -13   6   9      607.33      480.66    126.02 o 
 -12   6   9     2087.64     2118.68    179.01 o 
 -11   6   9     2850.70     3039.42    106.10 o 
 -10   6   9       79.99       85.79     26.11 o 
  -9   6   9      565.06      572.18     33.29 o 
  -8   6   9      601.76      580.14     21.97 o 
  -7   6   9     1396.69     1431.76     30.79 o 
  -6   6   9     3118.68     3122.10     46.94 o 
  -5   6   9        7.23       12.01     10.31 o 
  -4   6   9     1644.40     1664.38     28.82 o 
  -3   6   9    13174.44    12967.45    123.38 o 
  -2   6   9     3249.46     3199.48     43.90 o 
  -1   6   9       98.72       75.61      9.25 o 
   0   6   9      587.79      527.28     18.35 o 
   1   6   9      520.05      525.91     18.75 o 
   2   6   9     2591.47     2724.92     43.57 o 
   3   6   9     8178.88     8196.85    107.86 o 
   4   6   9     3440.51     3575.52    101.77 o 
   5   6   9     3877.55     4065.47     98.43 o 
   6   6   9      113.40       95.38     22.83 o 
   7   6   9       12.35        9.44     26.45 o 
   8   6   9     1299.91     1271.26     56.85 o 
   9   6   9     1110.00     1297.11     86.15 o 
  10   6   9     1017.80      924.47     78.25 o 
  11   6   9      164.55      122.95     51.44 o 
 -13   7   9      743.29      773.64    107.66 o 
 -12   7   9      169.21      129.28     52.81 o 
 -11   7   9       31.25      110.99     38.20 o 
 -10   7   9      510.27      574.68     43.24 o 
  -9   7   9     2043.45     2026.43     56.26 o 
  -8   7   9     2198.97     2234.06     44.43 o 
  -7   7   9     5222.65     5197.15     75.58 o 
  -6   7   9     2601.89     2703.40     48.56 o 
  -5   7   9      126.58      134.35     15.12 o 
  -4   7   9      587.58      548.88     24.03 o 
  -3   7   9     2569.51     2487.42     39.95 o 
  -2   7   9     4484.09     4371.84     55.33 o 
  -1   7   9     3095.65     3083.13     44.27 o 
   0   7   9     1698.58     1712.97     48.56 o 
   1   7   9      507.79      491.93     23.44 o 
   2   7   9     1197.09     1119.53     34.68 o 
   3   7   9      222.80      263.74     24.07 o 
   4   7   9        8.77       -7.32     18.83 o 
   5   7   9       94.52      135.07     23.85 o 
   6   7   9      264.82      266.46     32.00 o 
   7   7   9     2033.82     2084.96     85.39 o 
   8   7   9     1971.04     1825.80     82.63 o 
   9   7   9      567.00      527.53     63.34 o 
  10   7   9      301.68      296.44     56.64 o 
  11   7   9      749.31      754.77     76.55 o 
 -13   8   9      553.43      706.04    111.00 o 
 -12   8   9      233.18      234.51     84.29 o 
 -11   8   9       12.68      -34.22     58.42 o 
 -10   8   9     4409.69     4559.68    133.11 o 
  -9   8   9     6061.99     5667.42    133.01 o 
  -8   8   9      253.53      273.41     21.60 o 
  -7   8   9     1845.22     1875.70     45.65 o 
  -6   8   9    10393.93    10528.46    148.11 o 
  -5   8   9    11069.50    10933.30    144.14 o 
  -4   8   9      371.91      366.46     20.94 o 
  -3   8   9      626.72      654.09     36.85 o 
  -2   8   9      346.65      346.67     23.53 o 
  -1   8   9     4092.45     4061.40     65.11 o 
   0   8   9    24396.43    24312.62    317.82 o 
   1   8   9    14365.24    14522.24    213.39 o 
   2   8   9     2485.11     2383.61     62.86 o 
   3   8   9      481.74      521.45     32.76 o 
   4   8   9      239.00      262.19     30.50 o 
   5   8   9     4587.13     4732.78    137.67 o 
   6   8   9     4147.95     4308.59    131.42 o 
   7   8   9     1893.88     1785.96     95.60 o 
   8   8   9       24.74       45.11     37.89 o 
   9   8   9     2300.53     2127.74    112.36 o 
  10   8   9     1013.24     1031.89     83.20 o 
  11   8   9       44.94      127.72     54.05 o 
 -12   9   9       65.54      170.25     83.46 o 
 -11   9   9      387.53      400.59     92.64 o 
 -10   9   9      193.19      184.29     64.95 o 
  -9   9   9      104.22      119.54     44.70 o 
  -8   9   9    13765.34    13971.62    275.43 o 
  -7   9   9    16061.15    16072.45    253.74 o 
  -6   9   9     1432.20     1362.52     40.05 o 
  -5   9   9     2069.03     2101.00     49.57 o 
  -4   9   9      961.66      942.54     31.84 o 
  -3   9   9       14.87       16.10     17.28 o 
  -2   9   9     9167.74     9323.60    162.63 o 
  -1   9   9     5033.17     5178.54    143.29 o 
   0   9   9      558.79      580.54     31.20 o 
   1   9   9      473.25      550.40     40.35 o 
   2   9   9     7756.77     7599.80    241.66 o 
   3   9   9        9.77        0.16     43.31 o 
   4   9   9       86.97       86.33     33.27 o 
   5   9   9     2469.27     2322.40     91.03 o 
   6   9   9      105.98      136.21     38.84 o 
   7   9   9     1872.25     2015.64     89.57 o 
   8   9   9    12580.88    12681.45    306.88 o 
   9   9   9      350.53      479.00     66.77 o 
  10   9   9      462.40      355.10     63.78 o 
 -12  10   9      839.81      834.57    121.85 o 
 -11  10   9      289.00      348.01     93.47 o 
 -10  10   9     1580.77     1347.28     92.32 o 
  -9  10   9       50.94       52.27     34.60 o 
  -8  10   9        4.75       16.06     23.57 o 
  -7  10   9      186.91      202.43     32.20 o 
  -6  10   9      223.04      257.59     28.97 o 
  -5  10   9       39.16       24.43     21.69 o 
  -4  10   9      411.73      509.20     32.97 o 
  -3  10   9       49.74       22.72     20.70 o 
  -2  10   9      115.68      141.53     24.58 o 
  -1  10   9     1125.40     1088.86     45.11 o 
   0  10   9     2633.42     2583.28     66.69 o 
   1  10   9     3593.99     3444.50    129.18 o 
   2  10   9      474.26      461.20     57.86 o 
   3  10   9     2145.25     2241.65    160.24 o 
   4  10   9      899.41      932.21    111.00 o 
   5  10   9       83.78      142.94     50.33 o 
   6  10   9      528.88      448.92     65.16 o 
   7  10   9        7.49       37.40     37.45 o 
   8  10   9        8.59        0.10     39.95 o 
   9  10   9      746.68      779.26     77.31 o 
 -11  11   9     1368.20     1248.51    136.03 o 
 -10  11   9     4823.82     5287.82    278.75 o 
  -9  11   9     2186.48     2229.70    210.73 o 
  -8  11   9       33.15       50.64     25.81 o 
  -7  11   9     1725.13     1681.40     65.24 o 
  -6  11   9      673.31      702.52     47.22 o 
  -5  11   9     5163.69     5213.81    107.51 o 
  -4  11   9     1556.34     1531.35     52.05 o 
  -3  11   9      278.45      253.85     31.57 o 
  -2  11   9        2.65       20.84     27.33 o 
  -1  11   9     2671.37     2694.84     91.55 o 
   0  11   9        0.39        3.08     26.97 o 
   1  11   9     6833.09     6617.14    337.72 o 
   2  11   9     1696.05     1684.99    141.04 o 
   3  11   9      291.11      321.31     83.46 o 
   4  11   9     2821.08     2814.16    190.28 o 
   5  11   9     3450.64     3394.19    216.99 o 
   6  11   9     2170.38     2020.08    259.55 o 
   7  11   9       15.05       23.89     78.03 o 
   8  11   9     1205.06     1044.34     90.57 o 
   9  11   9       19.15       53.15     54.34 o 
 -10  12   9      102.30      106.82     83.46 o 
  -9  12   9     3605.87     3591.76    150.90 o 
  -8  12   9     2015.17     2204.29     99.02 o 
  -7  12   9        2.84       -2.95     27.90 o 
  -6  12   9     1996.84     1928.15     71.60 o 
  -5  12   9        0.71      -31.45     31.45 o 
  -4  12   9     3015.37     3129.87     94.87 o 
  -3  12   9     4936.20     4804.52    123.85 o 
  -2  12   9     5516.01     5576.12    164.51 o 
  -1  12   9      200.68      159.84     41.71 o 
   0  12   9      572.62      513.78     53.88 o 
   1  12   9        2.00      -43.00     43.07 o 
   2  12   9     2216.89     2289.22    167.75 o 
   3  12   9     8124.88     7909.20    373.89 o 
   4  12   9     2626.97     2731.54    193.62 o 
   5  12   9       67.73       10.01     73.44 o 
   6  12   9     1885.63     1513.91    157.73 o 
   7  12   9     1732.75     1720.34    114.19 o 
   8  12   9       59.18       28.88     54.32 o 
  -9  13   9       42.74      135.20     84.29 o 
  -8  13   9      206.74      230.34    111.83 o 
  -7  13   9       13.01      -23.95     47.15 o 
  -6  13   9      187.89      127.25     51.29 o 
  -5  13   9      453.49      368.35     61.87 o 
  -4  13   9     1499.38     1455.78     96.43 o 
  -3  13   9       25.28      -32.27     46.32 o 
  -2  13   9     1313.81     1151.19    108.07 o 
  -1  13   9       50.92       24.28     38.60 o 
   0  13   9      237.67      210.67     57.10 o 
   1  13   9       13.14      -44.71     45.26 o 
   2  13   9      167.12      384.74     95.14 o 
   3  13   9      141.44      231.18     86.80 o 
   4  13   9      824.89      773.64    120.18 o 
   5  13   9       95.97       20.86     78.45 o 
   6  13   9      451.60      372.22    105.99 o 
   7  13   9       65.30       54.51     56.34 o 
  -8  14   9     1819.60     1480.52    180.27 o 
  -7  14   9       59.22      -18.05     49.24 o 
  -6  14   9      168.90      195.52     55.07 o 
  -5  14   9       32.62      -14.23     49.85 o 
  -4  14   9        9.73      -33.11    105.99 o 
  -3  14   9     1389.64     1251.22    114.75 o 
  -2  14   9      353.49      244.72     62.32 o 
  -1  14   9        4.25      -10.05     83.46 o 
   0  14   9      195.34      203.12     60.83 o 
   1  14   9        4.63       41.80    100.15 o 
   2  14   9     1042.28     1049.89    130.19 o 
   3  14   9     2636.83     2537.92    193.62 o 
   4  14   9      283.48      257.88     99.31 o 
   5  14   9       59.59       35.05     85.13 o 
  -6  15   9      939.93      823.10    176.09 o 
  -5  15   9      942.72      947.80     86.91 o 
  -4  15   9     4282.42     4162.40    176.17 o 
  -3  15   9       73.31       66.28     58.14 o 
  -2  15   9     3625.71     3522.74    160.65 o 
  -1  15   9      443.42      527.69     77.31 o 
   0  15   9      994.23     1091.67     96.60 o 
   1  15   9     1767.93     1900.58    122.09 o 
   2  15   9     2114.85     2123.14    177.76 o 
   3  15   9      715.42      704.38    123.52 o 
  -1  16   9      373.32      345.66     72.54 o 
 -15   0  10     7871.40     8119.51    350.52 o 
 -14   0  10     8576.49     8470.03    358.86 o 
 -13   0  10      373.70      444.82     74.28 o 
 -12   0  10       32.67        2.53     21.61 o 
 -11   0  10      711.70      781.88     53.94 o 
 -10   0  10     1835.81     1853.90     57.44 o 
  -9   0  10    28812.83    28913.13    444.80 o 
  -8   0  10    35363.49    35470.79    502.18 o 
  -7   0  10     1223.59     1210.99     36.02 o 
  -6   0  10     1171.99     1096.29     31.39 o 
  -5   0  10      161.25      161.71     14.12 o 
  -4   0  10      624.35      628.53     21.58 o 
  -3   0  10      742.11      753.68     28.62 o 
  -2   0  10     7942.89     7816.08    125.29 o 
  -1   0  10     5037.24     5027.69     80.13 o 
   0   0  10     9709.59     9574.05    151.66 o 
   1   0  10     2069.34     2009.70     52.13 o 
   2   0  10     7466.89     7003.76    106.50 o 
   3   0  10      575.11      635.90     27.18 o 
   4   0  10       18.52       18.17     17.48 o 
   5   0  10     8990.67     8881.84    188.53 o 
   6   0  10    19586.65    19975.82    428.66 o 
   7   0  10    18830.68    18997.66    410.39 o 
   8   0  10     2978.67     2810.82    168.58 o 
   9   0  10      811.52      710.22     92.64 o 
  10   0  10      785.71      843.75    106.82 o 
  11   0  10      517.85      474.87     90.13 o 
  12   0  10     1134.48     1300.26    132.70 o 
 -14   1  10      930.71     1021.58     71.66 o 
 -13   1  10       78.43       65.81     76.36 o 
 -12   1  10       63.51       58.58     17.51 o 
 -11   1  10     1187.82     1242.47     37.17 o 
 -10   1  10     3245.79     3322.67     53.72 o 
  -9   1  10      580.42      597.76     20.42 o 
  -8   1  10     1314.68     1326.26     27.47 o 
  -7   1  10     4234.56     4292.83     54.07 o 
  -6   1  10     7362.75     7375.06     75.74 o 
  -5   1  10     1436.61     1362.49     21.48 o 
  -4   1  10      166.36      164.07     10.44 o 
  -3   1  10     4555.19     4616.29     52.52 o 
  -2   1  10     1591.25     1516.14     26.18 o 
  -1   1  10     8249.85     8146.51     81.50 o 
   0   1  10    14112.93    14195.38    135.69 o 
   1   1  10      645.37      604.69     19.37 o 
   2   1  10      465.98      470.21     19.44 o 
   3   1  10     3565.73     3403.61     49.54 o 
   4   1  10     1511.69     1586.13     31.71 o 
   5   1  10     9955.93    10079.43    147.90 o 
   6   1  10      778.60      843.40     35.20 o 
   7   1  10       93.13       93.45     23.28 o 
   8   1  10     3057.31     3029.96    125.10 o 
   9   1  10     2049.84     2001.32    102.98 o 
  10   1  10      237.35      306.64     54.88 o 
  11   1  10      809.72      778.13     87.63 o 
  12   1  10       24.20       37.27     51.74 o 
 -14   2  10       29.45       28.55     38.83 o 
 -13   2  10       17.09       16.77     35.48 o 
 -12   2  10      346.61      388.24     30.10 o 
 -11   2  10     1067.45     1099.82     31.38 o 
 -10   2  10     1794.17     1800.73     37.14 o 
  -9   2  10      137.04      142.26     14.64 o 
  -8   2  10      284.44      280.34     15.33 o 
  -7   2  10     6233.06     6004.09     69.88 o 
  -6   2  10     6267.67     6238.67     65.84 o 
  -5   2  10     2965.98     2843.84     37.76 o 
  -4   2  10     1358.30     1336.41     22.64 o 
  -3   2  10        7.84        8.81      7.84 o 
  -2   2  10        1.62       -0.06      7.92 o 
  -1   2  10       32.85       45.67      9.13 o 
   0   2  10     6384.75     6031.72     67.18 o 
   1   2  10     1690.38     1645.13     27.21 o 
   2   2  10     1805.85     1792.02     33.95 o 
   3   2  10       69.30       52.99     12.01 o 
   4   2  10      685.49      635.61     23.67 o 
   5   2  10     7125.13     7034.18    103.95 o 
   6   2  10      383.95      412.62     27.65 o 
   7   2  10       63.99       65.06     22.48 o 
   8   2  10     3276.47     3058.36    126.53 o 
   9   2  10     3536.89     3349.19    136.85 o 
  10   2  10     1069.30     1137.93     84.64 o 
  11   2  10      252.31      356.88     61.62 o 
  12   2  10      758.96      647.99     74.33 o 
 -14   3  10     1522.90     1562.41     93.05 o 
 -13   3  10     5194.37     5422.50    177.21 o 
 -12   3  10     1020.28     1113.05     81.38 o 
 -11   3  10      387.81      446.65     26.69 o 
 -10   3  10     5243.58     5284.04     72.10 o 
  -9   3  10     2316.73     2308.66     38.12 o 
  -8   3  10     3887.75     3780.84     53.08 o 
  -7   3  10        3.41        6.43      9.52 o 
  -6   3  10      520.62      510.78     16.21 o 
  -5   3  10     5741.84     5848.51     66.37 o 
  -4   3  10    11157.53    11022.71    103.10 o 
  -3   3  10    11769.02    11828.98    113.50 o 
  -2   3  10     1044.96      991.81     30.04 o 
  -1   3  10      678.42      691.46     17.76 o 
   0   3  10       20.40       17.93      6.97 o 
   1   3  10     3368.08     3343.39     45.31 o 
   2   3  10    22740.34    22788.12    238.44 o 
   3   3  10     6426.78     6355.27     82.45 o 
   4   3  10       28.34       39.24     15.20 o 
   5   3  10     4187.88     4310.12     76.73 o 
   6   3  10      726.38      720.65     47.48 o 
   7   3  10      966.26     1007.36     42.19 o 
   8   3  10     1593.66     1619.77     75.60 o 
   9   3  10      161.74      185.90     55.92 o 
  10   3  10     1415.34     1446.82     92.88 o 
  11   3  10     3196.14     3111.21    172.34 o 
  12   3  10     2358.96     2194.32    119.50 o 
 -14   4  10      187.32      198.90     44.85 o 
 -13   4  10     1848.16     2073.02     96.10 o 
 -12   4  10    11004.48    10742.47    252.90 o 
 -11   4  10     7232.28     7378.52    135.28 o 
 -10   4  10      201.97      219.51     18.16 o 
  -9   4  10       72.58       75.45     14.71 o 
  -8   4  10      493.38      465.96     20.69 o 
  -7   4  10      107.83      112.34     11.95 o 
  -6   4  10     4197.69     4300.53     51.50 o 
  -5   4  10     9199.55     9465.08     96.11 o 
  -4   4  10       20.41       18.53      8.16 o 
  -3   4  10     7159.71     7185.49     76.70 o 
  -2   4  10     3461.05     3483.88     44.57 o 
  -1   4  10        5.05       17.17      7.84 o 
   0   4  10      408.76      401.86     15.91 o 
   1   4  10     1312.89     1243.28     26.49 o 
   2   4  10      112.61      133.58     13.37 o 
   3   4  10    13642.04    13617.42    168.99 o 
   4   4  10     9945.79    10060.90    149.02 o 
   5   4  10      655.45      663.65     29.39 o 
   6   4  10        5.89       27.74     24.88 o 
   7   4  10      117.84      144.84     30.03 o 
   8   4  10       46.91        5.31     32.99 o 
   9   4  10     3753.50     3894.66    151.37 o 
  10   4  10     5236.38     5409.14    193.43 o 
  11   4  10      727.89      762.47     76.72 o 
 -14   5  10      317.37      308.57     66.77 o 
 -13   5  10      334.85      312.13     81.79 o 
 -12   5  10      700.95      716.49     70.79 o 
 -11   5  10        0.91      -19.47     26.90 o 
 -10   5  10       22.34       48.68     27.79 o 
  -9   5  10       32.19       66.39     17.98 o 
  -8   5  10        1.05       -9.19     13.40 o 
  -7   5  10      453.46      490.10     19.73 o 
  -6   5  10     4619.72     4558.33     57.80 o 
  -5   5  10      647.12      694.04     20.83 o 
  -4   5  10      332.47      351.86     16.21 o 
  -3   5  10      387.93      431.09     15.27 o 
  -2   5  10     2033.98     1990.49     32.81 o 
  -1   5  10      651.43      563.88     23.07 o 
   0   5  10     2842.75     2745.31     38.18 o 
   1   5  10     2268.40     2277.79     37.70 o 
   2   5  10      294.85      311.22     16.68 o 
   3   5  10        9.42       17.49     16.01 o 
   4   5  10      791.86      825.92     31.64 o 
   5   5  10       67.76       59.99     19.33 o 
   6   5  10      562.97      478.62     34.81 o 
   7   5  10      660.22      725.25     45.68 o 
   8   5  10       46.69       46.89     36.70 o 
   9   5  10      423.76      448.81     85.54 o 
  10   5  10       99.63      114.04     50.07 o 
  11   5  10       43.15       27.12     50.12 o 
 -13   6  10       21.51       32.55     67.60 o 
 -12   6  10      594.42      529.91     65.43 o 
 -11   6  10     2331.61     2241.71     92.17 o 
 -10   6  10      504.27      506.80     42.35 o 
  -9   6  10     2171.87     2143.10     54.81 o 
  -8   6  10        6.10        5.74     15.92 o 
  -7   6  10       45.42       65.55     20.79 o 
  -6   6  10     1270.85     1159.95     28.75 o 
  -5   6  10     4481.71     4593.47     62.51 o 
  -4   6  10     1516.70     1470.88     29.98 o 
  -3   6  10    21286.70    21398.49    203.83 o 
  -2   6  10     1675.78     1673.15     30.43 o 
  -1   6  10      277.99      247.53     15.25 o 
   0   6  10      269.50      314.99     17.09 o 
   1   6  10     4237.27     4304.35     64.60 o 
   2   6  10      524.39      458.32     27.66 o 
   3   6  10     1202.95     1174.49     46.76 o 
   4   6  10     5271.93     5097.33    112.98 o 
   5   6  10      711.84      677.80     35.32 o 
   6   6  10     2147.25     2069.02     64.50 o 
   7   6  10      597.40      541.16     41.75 o 
   8   6  10       94.87       95.42     39.16 o 
   9   6  10      348.17      355.34     59.31 o 
  10   6  10     1195.76     1079.52     85.86 o 
  11   6  10       29.09       23.58     50.07 o 
 -13   7  10     4179.24     4270.48    241.19 o 
 -12   7  10      826.16      663.27     71.11 o 
 -11   7  10       32.99       38.81     52.58 o 
 -10   7  10      114.40       99.51     31.70 o 
  -9   7  10        8.85        5.11     18.64 o 
  -8   7  10     3366.90     3428.47     70.57 o 
  -7   7  10     7686.95     7764.68    120.09 o 
  -6   7  10      143.69      170.40     19.56 o 
  -5   7  10      322.82      342.96     22.77 o 
  -4   7  10     6211.44     5940.86     92.77 o 
  -3   7  10     2940.14     2902.77     53.15 o 
  -2   7  10    10929.79    10884.42    145.07 o 
  -1   7  10     8552.61     8758.10    121.72 o 
   0   7  10      725.53      711.36     32.47 o 
   1   7  10      563.04      672.97     41.43 o 
   2   7  10     5363.84     5473.29    129.03 o 
   3   7  10     9684.66     9704.44    224.90 o 
   4   7  10      242.82      196.78     32.10 o 
   5   7  10      904.78     1075.26     63.58 o 
   6   7  10      109.81      120.77     55.33 o 
   7   7  10       39.77       70.86     30.72 o 
   8   7  10     4225.86     4236.46    136.05 o 
   9   7  10      871.68      893.08    184.44 o 
  10   7  10      145.83      186.49     55.69 o 
 -13   8  10       92.52       50.91     75.95 o 
 -12   8  10      590.76      555.82    102.65 o 
 -11   8  10      490.18      576.69    100.15 o 
 -10   8  10        3.00        9.97     34.60 o 
  -9   8  10      742.44      833.00     49.70 o 
  -8   8  10       17.44        0.56     20.28 o 
  -7   8  10      351.57      384.75     27.77 o 
  -6   8  10     3270.59     3344.52     65.76 o 
  -5   8  10       26.88       39.09     18.27 o 
  -4   8  10       13.98       30.38     16.70 o 
  -3   8  10      119.19      137.93     19.34 o 
  -2   8  10      562.20      648.37     26.86 o 
  -1   8  10      728.44      790.93     33.98 o 
   0   8  10     5122.19     5232.79    105.24 o 
   1   8  10     1570.91     1602.18     84.32 o 
   2   8  10      121.24      170.46     37.02 o 
   3   8  10        1.60        5.99     30.95 o 
   4   8  10      430.86      443.00     46.49 o 
   5   8  10      752.86     1003.71    107.67 o 
   6   8  10      550.35      526.84     52.43 o 
   7   8  10     1133.32      992.80     68.37 o 
   8   8  10      176.88      209.64     46.99 o 
   9   8  10      628.06      702.97     96.39 o 
  10   8  10      173.28      232.72     60.82 o 
 -12   9  10      256.25      297.94     90.13 o 
 -11   9  10      228.51      289.59     86.80 o 
 -10   9  10      685.91      634.23     69.11 o 
  -9   9  10       72.97       81.42     36.75 o 
  -8   9  10     1161.49     1052.26     51.65 o 
  -7   9  10     5825.64     5744.98    136.48 o 
  -6   9  10     3495.30     3557.70     80.74 o 
  -5   9  10       98.48      105.17     20.51 o 
  -4   9  10      118.35       92.81     20.07 o 
  -3   9  10        6.44        1.87     17.32 o 
  -2   9  10     1590.81     1608.55     77.26 o 
  -1   9  10     6660.46     6833.91    120.14 o 
   0   9  10     1007.61     1041.72     47.85 o 
   1   9  10        5.62       -1.92     26.55 o 
   2   9  10      799.99      784.25     57.19 o 
   3   9  10      110.92       74.50     35.97 o 
   4   9  10     1045.45      923.25     78.74 o 
   5   9  10     1019.64      956.57     81.06 o 
   6   9  10        2.79      -33.91     33.91 o 
   7   9  10     1177.79     1293.08    114.56 o 
   8   9  10      461.42      548.37     58.46 o 
   9   9  10     2254.39     2152.31    118.02 o 
 -11  10  10      664.99      549.15    105.16 o 
 -10  10  10      199.46      148.55     81.79 o 
  -9  10  10     8079.50     7949.75    370.72 o 
  -8  10  10     6683.75     6545.86    135.29 o 
  -7  10  10       23.22       29.73     28.28 o 
  -6  10  10     1385.05     1396.54     97.33 o 
  -5  10  10      326.52      348.76     31.34 o 
  -4  10  10      588.52      625.36     34.50 o 
  -3  10  10     3569.99     3643.60     79.69 o 
  -2  10  10     4039.86     3996.36     97.00 o 
  -1  10  10       63.61       72.00     27.06 o 
   0  10  10     6750.75     6988.63    210.20 o 
   1  10  10     5623.31     5550.64    134.97 o 
   2  10  10      114.67      202.13     42.65 o 
   3  10  10       85.31       55.45     46.91 o 
   4  10  10      123.99      139.87     51.89 o 
   5  10  10       22.01      -29.35     46.10 o 
   6  10  10     3560.04     3906.01    164.71 o 
   7  10  10     5960.61     5998.84    376.39 o 
   8  10  10     1645.24     1358.50    103.28 o 
   9  10  10      364.34      343.01     93.47 o 
 -10  11  10      185.19       68.43     80.12 o 
  -9  11  10      534.89      666.39     73.74 o 
  -8  11  10      156.06      185.15     32.63 o 
  -7  11  10      893.98      749.23     48.01 o 
  -6  11  10       12.65        9.46     28.82 o 
  -5  11  10      681.78      721.71     67.10 o 
  -4  11  10      380.36      378.75     41.08 o 
  -3  11  10       36.11       37.90     30.57 o 
  -2  11  10     3440.12     3422.97    100.41 o 
  -1  11  10     6057.02     6340.17    151.36 o 
   0  11  10     3120.79     3096.87     94.96 o 
   1  11  10     1261.68     1094.84    249.95 o 
   2  11  10      228.84      137.70     74.28 o 
   3  11  10       13.34       13.20     55.50 o 
   4  11  10     1315.44     1172.79    112.25 o 
   5  11  10     1635.09     1818.62    112.22 o 
   6  11  10     2038.24     1795.82    114.45 o 
   7  11  10      849.12      818.45     87.89 o 
   8  11  10      550.94      593.07     79.32 o 
  -9  12  10      358.91      260.39     91.80 o 
  -8  12  10      298.22      385.14     98.84 o 
  -7  12  10      969.84      987.66     54.68 o 
  -6  12  10     1064.16     1223.08     79.37 o 
  -5  12  10      697.21      640.56     55.13 o 
  -4  12  10     2408.20     2548.55     97.14 o 
  -3  12  10      541.69      625.07    127.69 o 
  -2  12  10      277.48      323.69     59.18 o 
  -1  12  10      483.75      468.89     53.67 o 
   0  12  10      363.52      391.28     52.39 o 
   1  12  10      237.45      111.00     74.28 o 
   2  12  10     1366.73     1194.27    131.86 o 
   3  12  10      824.21      701.87    114.34 o 
   4  12  10      956.86      961.82     88.74 o 
   5  12  10      667.87      558.30     77.14 o 
   6  12  10      386.43      622.66    128.11 o 
   7  12  10      170.49       79.27     58.22 o 
  -8  13  10      160.58      190.28    108.49 o 
  -7  13  10      134.38      195.37     52.57 o 
  -6  13  10      380.41      445.20    103.07 o 
  -5  13  10     2536.73     2737.35    132.33 o 
  -4  13  10     8251.21     8151.16    270.65 o 
  -3  13  10     4550.56     4396.14    331.32 o 
  -2  13  10     1622.15     1495.79    185.27 o 
  -1  13  10      107.31       44.22     41.18 o 
   0  13  10      427.03      424.60     88.46 o 
   1  13  10     4268.67     4152.81    242.02 o 
   2  13  10     4378.45     4204.55    247.87 o 
   3  13  10      522.26      579.19    115.17 o 
   4  13  10      336.31      416.45    106.82 o 
   5  13  10     3048.24     3310.11    179.85 o 
   6  13  10     1007.31     1114.31    101.96 o 
  -7  14  10      266.09      234.80     56.31 o 
  -6  14  10     3860.09     3706.72    158.51 o 
  -5  14  10     3659.05     3421.59    153.18 o 
  -4  14  10      393.50      432.81    164.41 o 
  -3  14  10      749.80      642.28    187.78 o 
  -2  14  10       99.96       49.47     54.53 o 
  -1  14  10       97.50      104.12     58.95 o 
   0  14  10      116.58       71.77     68.43 o 
   1  14  10      162.28      116.00     80.12 o 
   2  14  10      386.29      483.21    107.66 o 
   3  14  10     4543.10     4424.88    266.23 o 
   4  14  10     4417.82     4753.70    283.75 o 
  -4  15  10       91.20       36.93     75.95 o 
  -3  15  10      100.07       50.39     58.05 o 
  -2  15  10     1073.98     1043.93     96.39 o 
  -1  15  10     1937.66     2026.33    164.41 o 
   0  15  10      556.62      599.03     81.39 o 
   1  15  10      900.78     1000.65    137.70 o 
 -14   1  11      631.61      765.41    107.66 o 
 -13   1  11      427.28      366.47     52.62 o 
 -12   1  11     2127.82     2107.03     63.42 o 
 -11   1  11       62.41       63.58     17.51 o 
 -10   1  11     4303.87     4240.45     67.83 o 
  -9   1  11     2585.83     2540.68     45.07 o 
  -8   1  11     2249.89     2278.02     39.04 o 
  -7   1  11     8450.31     8433.75    103.74 o 
  -6   1  11     4006.47     4204.47     54.52 o 
  -5   1  11      442.74      459.54     16.61 o 
  -4   1  11      275.62      315.97     14.45 o 
  -3   1  11     3446.58     3557.26     46.41 o 
  -2   1  11        2.29       -4.42      8.73 o 
  -1   1  11     3739.16     3821.40     46.27 o 
   0   1  11     6387.10     6535.94     69.73 o 
   1   1  11      222.35      258.20     14.32 o 
   2   1  11     2675.39     2767.69     45.58 o 
   3   1  11        1.86       -9.16     15.41 o 
   4   1  11      393.15      384.44     24.53 o 
   5   1  11     1916.04     1888.33     52.94 o 
   6   1  11     4261.87     4477.21     90.42 o 
   7   1  11     1168.71     1275.71     56.33 o 
   8   1  11     6513.43     6791.52    383.48 o 
   9   1  11     1564.16     1511.47    216.57 o 
  10   1  11        2.37       30.66     65.10 o 
  11   1  11     1685.61     1521.04    247.45 o 
 -14   2  11      984.93      977.94     73.17 o 
 -13   2  11        6.48        5.84     38.47 o 
 -12   2  11     2740.96     2789.38    115.23 o 
 -11   2  11     3481.18     3384.10     64.21 o 
 -10   2  11       27.60       33.97     15.69 o 
  -9   2  11     3067.15     3136.99     51.48 o 
  -8   2  11    10310.76    10238.15    121.22 o 
  -7   2  11     3504.59     3434.69     50.81 o 
  -6   2  11     1119.51     1116.81     27.42 o 
  -5   2  11      468.80      463.22     17.00 o 
  -4   2  11      820.34      807.27     21.62 o 
  -3   2  11     4105.88     4081.36     49.81 o 
  -2   2  11    14197.71    14009.23    135.04 o 
  -1   2  11     3069.22     3092.71     41.06 o 
   0   2  11        1.82       17.26      9.31 o 
   1   2  11       37.92       37.32     10.42 o 
   2   2  11     1445.85     1474.37     34.47 o 
   3   2  11     2958.55     3072.92     64.48 o 
   4   2  11    12085.67    12372.63    176.00 o 
   5   2  11        2.20      -11.85     16.82 o 
   6   2  11     2608.43     2587.03     63.87 o 
   7   2  11     4184.04     4174.19    108.32 o 
   8   2  11      727.22      831.41    151.47 o 
   9   2  11      561.68      668.22     70.52 o 
  10   2  11     3116.10     3225.24    141.92 o 
  11   2  11       27.75        1.08     46.52 o 
 -14   3  11       54.96       65.91     42.42 o 
 -13   3  11       82.46       27.54     38.97 o 
 -12   3  11     1531.33     1613.09    104.42 o 
 -11   3  11     5276.67     5340.50     87.34 o 
 -10   3  11     4891.79     4918.96     79.98 o 
  -9   3  11     1823.30     1793.56     40.90 o 
  -8   3  11     1930.12     1802.65     37.52 o 
  -7   3  11      173.31      218.57     17.32 o 
  -6   3  11     2559.88     2473.27     39.39 o 
  -5   3  11      226.62      276.21     14.84 o 
  -4   3  11     4004.70     4209.76     52.96 o 
  -3   3  11       52.72       68.97     10.63 o 
  -2   3  11       54.32       54.01     10.44 o 
  -1   3  11     2340.24     2294.63     34.15 o 
   0   3  11     4865.21     4649.00     60.23 o 
   1   3  11     1651.43     1545.95     29.58 o 
   2   3  11       18.79       22.11     16.09 o 
   3   3  11     5480.68     5351.92     95.66 o 
   4   3  11     3627.60     3687.56     73.79 o 
   5   3  11     3482.78     3493.73     72.06 o 
   6   3  11     1630.40     1655.89     50.27 o 
   7   3  11      251.69      332.72     36.30 o 
   8   3  11      625.39      664.17    116.00 o 
   9   3  11        8.39      -26.02     42.97 o 
  10   3  11        7.45       20.04     49.65 o 
  11   3  11     4851.97     5162.76    196.20 o 
 -14   4  11      777.12      839.41     69.38 o 
 -13   4  11      247.94      240.47     48.12 o 
 -12   4  11        7.72       37.15     44.84 o 
 -11   4  11     3207.21     3303.04    133.92 o 
 -10   4  11     2238.37     2170.72     57.14 o 
  -9   4  11       50.99       55.86     18.11 o 
  -8   4  11      140.35      162.43     18.43 o 
  -7   4  11     4024.44     3763.21     55.82 o 
  -6   4  11     1549.74     1437.49     31.52 o 
  -5   4  11     4188.49     4219.79     58.72 o 
  -4   4  11     1971.28     1987.64     32.16 o 
  -3   4  11      138.08      156.00     13.46 o 
  -2   4  11      631.48      606.55     21.96 o 
  -1   4  11      958.00      920.53     22.27 o 
   0   4  11     4380.81     4208.52     57.94 o 
   1   4  11     4608.85     4623.66     72.94 o 
   2   4  11     2990.11     3027.04     60.39 o 
   3   4  11      234.06      239.87     23.75 o 
   4   4  11     2358.45     2378.72     56.93 o 
   5   4  11     3666.52     3577.88     75.49 o 
   6   4  11       36.89       46.38     23.33 o 
   7   4  11      691.15      719.05     60.47 o 
   8   4  11      368.92      407.96     59.57 o 
   9   4  11      433.26      527.92     70.94 o 
  10   4  11      689.77      790.72     79.64 o 
  11   4  11     1478.05     1526.99    106.42 o 
 -13   5  11     7203.62     6995.35    332.16 o 
 -12   5  11     5642.32     5445.38    195.48 o 
 -11   5  11       18.80      111.06     37.69 o 
 -10   5  11       40.92       46.24     21.73 o 
  -9   5  11      597.47      549.94     31.72 o 
  -8   5  11      771.86      747.56     31.36 o 
  -7   5  11     5507.86     5439.67     79.74 o 
  -6   5  11     1126.99     1096.80     40.65 o 
  -5   5  11       18.10       15.17     14.30 o 
  -4   5  11     6331.86     6459.87     89.51 o 
  -3   5  11     8492.48     8358.23    135.94 o 
  -2   5  11     1420.75     1396.89     30.98 o 
  -1   5  11     1485.27     1498.93     34.29 o 
   0   5  11      254.84      269.84     18.20 o 
   1   5  11       32.27       59.46     17.60 o 
   2   5  11    10496.43    10395.06    172.68 o 
   3   5  11    22566.09    22023.31    334.13 o 
   4   5  11     1159.71     1140.38     65.88 o 
   5   5  11     2797.83     2880.20     91.79 o 
   6   5  11      197.54      210.61     33.65 o 
   7   5  11      294.98      321.84     38.06 o 
   8   5  11     1817.92     2010.20     90.64 o 
   9   5  11     6301.72     6242.25    287.93 o 
  10   5  11      174.22      170.50     56.95 o 
 -13   6  11       92.68       98.48     75.95 o 
 -12   6  11       13.94       43.10     46.91 o 
 -11   6  11      534.55      590.05     67.24 o 
 -10   6  11      724.64      753.28     49.63 o 
  -9   6  11       67.44       48.22     22.87 o 
  -8   6  11       99.11      115.70     25.29 o 
  -7   6  11      306.01      389.76     23.06 o 
  -6   6  11     2638.38     2767.98     55.44 o 
  -5   6  11     9524.33     9535.01    128.69 o 
  -4   6  11     5892.93     5775.68     90.80 o 
  -3   6  11     1213.23     1152.06     38.14 o 
  -2   6  11       67.01       75.36     15.06 o 
  -1   6  11      425.39      438.10     20.84 o 
   0   6  11    13916.28    13875.39    199.62 o 
   1   6  11     9729.67     9801.06    165.74 o 
   2   6  11     2708.89     2732.91     66.32 o 
   3   6  11      236.16      249.43     26.67 o 
   4   6  11      426.54      533.29     37.11 o 
   5   6  11      120.91      154.80     31.48 o 
   6   6  11      121.14       82.85     29.71 o 
   7   6  11      601.45      587.30     60.64 o 
   8   6  11      134.73      146.05     43.38 o 
   9   6  11      702.47      688.78     74.64 o 
  10   6  11     3034.47     2850.93    137.20 o 
 -12   7  11     1569.32     1822.70    155.23 o 
 -11   7  11     3006.45     2993.25    182.77 o 
 -10   7  11      953.14     1023.17     64.96 o 
  -9   7  11     2022.00     2077.35     61.38 o 
  -8   7  11     4656.12     4705.80    103.46 o 
  -7   7  11      578.02      582.52     31.94 o 
  -6   7  11       10.39       25.30     18.29 o 
  -5   7  11     3055.87     2861.56     57.62 o 
  -4   7  11     1186.92     1108.20     35.98 o 
  -3   7  11      155.14      157.51     20.00 o 
  -2   7  11      208.02      211.88     18.96 o 
  -1   7  11     3787.26     3764.14     71.25 o 
   0   7  11     2180.92     2112.27     59.52 o 
   1   7  11     2967.75     2917.54    105.52 o 
   2   7  11      211.86      262.02     60.38 o 
   3   7  11       36.20       43.26     32.13 o 
   4   7  11     8528.10     8721.13    169.28 o 
   5   7  11     3363.96     3473.36     99.15 o 
   6   7  11     1663.61     1702.61     86.34 o 
   7   7  11     5874.27     5444.07    136.75 o 
   8   7  11     1995.93     2199.10    143.59 o 
   9   7  11       21.20       49.06     49.80 o 
  10   7  11      439.67      420.08     68.45 o 
 -12   8  11       39.41       76.78     79.28 o 
 -11   8  11      895.96      814.54    111.83 o 
 -10   8  11        4.09        0.66     43.35 o 
  -9   8  11     2638.59     2666.67     78.60 o 
  -8   8  11     4478.11     4557.58     95.03 o 
  -7   8  11     3469.69     3519.65     79.64 o 
  -6   8  11      492.37      482.71     28.75 o 
  -5   8  11     1510.14     1484.27     41.72 o 
  -4   8  11      895.20      885.87     42.51 o 
  -3   8  11    11448.59    11402.72    187.83 o 
  -2   8  11     6877.19     6872.86    149.79 o 
  -1   8  11     4169.66     4293.14     92.82 o 
   0   8  11      297.69      352.73     37.56 o 
   1   8  11     7935.80     7858.18    174.94 o 
   2   8  11      640.38      606.80     92.04 o 
   3   8  11     2207.04     2201.09     91.32 o 
   4   8  11     4158.72     4072.11    161.64 o 
   5   8  11      634.45      578.06     69.11 o 
   6   8  11     2978.50     2886.37    109.26 o 
   7   8  11     3799.58     3785.79    109.72 o 
   8   8  11     1207.40     1126.26    104.55 o 
   9   8  11       50.73       13.99     49.90 o 
 -11   9  11      304.05      414.78     99.31 o 
 -10   9  11     1000.26      923.03    118.51 o 
  -9   9  11     3396.66     3644.70    149.13 o 
  -8   9  11       22.89        6.61     24.81 o 
  -7   9  11     1100.32     1030.82     48.58 o 
  -6   9  11       21.41       39.00     26.28 o 
  -5   9  11      434.24      452.02     33.82 o 
  -4   9  11      126.46       94.89     22.75 o 
  -3   9  11     1719.68     1766.20     54.75 o 
  -2   9  11      375.23      445.64     53.49 o 
  -1   9  11    15877.72    15733.35    310.79 o 
   0   9  11     3508.69     3640.50    124.80 o 
   1   9  11      110.98       70.14     31.27 o 
   2   9  11      185.11      200.40     42.58 o 
   3   9  11      296.21      323.30     58.66 o 
   4   9  11      186.32      198.83     55.71 o 
   5   9  11     3842.96     3759.28    158.90 o 
   6   9  11     4893.33     4827.53    226.58 o 
   7   9  11     2412.72     2665.84    292.52 o 
   8   9  11      535.75      687.46     82.35 o 
 -11  10  11       30.21       67.60     77.61 o 
 -10  10  11       31.53       91.80     78.45 o 
  -9  10  11       10.67      -19.20     67.60 o 
  -8  10  11        9.23      -14.94     29.99 o 
  -7  10  11       57.88       78.89     48.79 o 
  -6  10  11     1340.64     1420.92     64.04 o 
  -5  10  11     3026.33     3027.29     93.09 o 
  -4  10  11     5751.05     5869.32    142.25 o 
  -3  10  11     4574.90     4730.39    111.45 o 
  -2  10  11     1365.00     1256.05     54.84 o 
  -1  10  11     3302.61     3235.12    134.67 o 
   0  10  11      793.32      753.22     50.25 o 
   1  10  11        6.89      -33.12     33.12 o 
   2  10  11      881.86      956.84    109.75 o 
   3  10  11      947.63      744.95     77.01 o 
   4  10  11      132.04        8.78     49.55 o 
   5  10  11     1663.78     1762.16    153.56 o 
   6  10  11      443.40      569.43     77.46 o 
   7  10  11      228.06      241.42     64.54 o 
   8  10  11      380.00      284.09     69.16 o 
 -10  11  11     2514.80     2634.73    196.12 o 
  -9  11  11      660.14      721.07    117.67 o 
  -8  11  11     2406.36     2560.51    173.12 o 
  -7  11  11     1783.59     1869.53     73.29 o 
  -6  11  11     1555.92     1604.41     75.29 o 
  -5  11  11      189.59      267.21     58.85 o 
  -4  11  11     1548.29     1463.32    126.76 o 
  -3  11  11     2624.46     2757.52    103.36 o 
  -2  11  11      765.81      854.04     48.51 o 
  -1  11  11      953.15     1008.20     63.85 o 
   0  11  11      357.06      312.19     40.28 o 
   1  11  11     3362.85     3590.40    198.63 o 
   2  11  11     1421.98     1312.61    189.86 o 
   3  11  11     1563.03     1545.22    337.17 o 
   4  11  11     1091.66     1058.02     91.76 o 
   5  11  11      292.04      156.57     81.37 o 
   6  11  11      367.32      316.20     87.63 o 
   7  11  11     1085.02      841.09    126.44 o 
  -8  12  11     1485.04     1347.89     82.89 o 
  -7  12  11       57.58       87.03     48.39 o 
  -6  12  11     1067.44     1156.39    126.44 o 
  -5  12  11     4038.13     4044.11    165.12 o 
  -4  12  11     1041.23      967.85     84.81 o 
  -3  12  11      151.86       70.68     97.23 o 
  -2  12  11     3888.14     3659.52    129.06 o 
  -1  12  11     1587.86     1720.67     77.71 o 
   0  12  11     1376.13     1348.44     97.70 o 
   1  12  11     1032.42      899.25    123.52 o 
   2  12  11        5.19       -7.91     49.80 o 
   3  12  11     1764.70     1904.83    131.44 o 
   4  12  11     3387.86     3215.18    153.38 o 
   5  12  11      592.45      638.76    150.64 o 
   6  12  11      196.44      202.19     93.05 o 
  -7  13  11      667.55      922.19    157.32 o 
  -6  13  11     1232.01     1236.68     91.23 o 
  -5  13  11      404.99      402.87     67.46 o 
  -4  13  11      439.56      470.59     72.29 o 
  -3  13  11      218.36      217.33     62.36 o 
  -2  13  11       16.79      -23.61     54.25 o 
  -1  13  11       45.39       41.10     42.84 o 
   0  13  11      379.19      405.02     70.10 o 
   1  13  11      131.89      124.96     59.31 o 
   2  13  11      977.07     1084.62    209.06 o 
   3  13  11     1487.60     1233.37    101.20 o 
   4  13  11       12.16        5.53     56.91 o 
  -5  14  11       98.61      179.09     62.53 o 
  -4  14  11     1435.99     1275.63    100.86 o 
  -3  14  11       38.82       13.00     93.89 o 
  -2  14  11     2544.42     2739.23    143.72 o 
  -1  14  11      287.98      225.37     98.48 o 
   0  14  11       77.41        8.35     76.78 o 
   1  14  11        8.98      -29.68     54.28 o 
   2  14  11      105.60       76.27     62.21 o 
 -13   0  12       72.79       22.92     34.73 o 
 -12   0  12      619.28      551.89     52.92 o 
 -11   0  12     6242.49     6259.90    163.18 o 
 -10   0  12     2357.93     2371.53     77.45 o 
  -9   0  12     4363.13     4334.68    101.93 o 
  -8   0  12     8063.41     8438.38    162.11 o 
  -7   0  12     1924.80     1976.84     67.77 o 
  -6   0  12        3.26       20.00     19.26 o 
  -5   0  12     4449.48     4451.16     92.80 o 
  -4   0  12     3443.49     3343.43     76.85 o 
  -3   0  12      560.20      541.65     30.13 o 
  -2   0  12    18515.30    18579.44    263.29 o 
  -1   0  12    15503.49    15366.62    211.52 o 
   0   0  12       36.24       28.34     17.83 o 
   1   0  12     2526.76     2581.57     60.38 o 
   2   0  12      718.22      718.31     66.99 o 
   3   0  12       71.23       99.41     26.93 o 
   4   0  12    12388.15    12134.69    280.69 o 
   5   0  12     3595.86     3902.12    118.72 o 
   6   0  12      433.29      456.50     45.98 o 
   7   0  12     1836.77     1751.76    140.21 o 
   8   0  12      544.08      348.01     84.29 o 
   9   0  12     2424.31     2546.27    176.93 o 
  10   0  12     4179.51     4196.21    240.36 o 
 -13   1  12        5.41       -1.21     30.97 o 
 -12   1  12      240.56      325.92     64.82 o 
 -11   1  12      108.60       94.10     24.71 o 
 -10   1  12     5017.67     5127.36     87.87 o 
  -9   1  12     5961.11     5940.88     86.45 o 
  -8   1  12     1422.02     1435.77     35.01 o 
  -7   1  12      114.36      109.71     16.15 o 
  -6   1  12      446.58      448.81     23.96 o 
  -5   1  12     1333.93     1364.26     28.53 o 
  -4   1  12     9159.68     9009.46    106.17 o 
  -3   1  12    10623.63    10537.69    117.57 o 
  -2   1  12     3622.39     3583.06     49.46 o 
  -1   1  12      539.64      500.24     18.76 o 
   0   1  12     1712.19     1662.48     33.37 o 
   1   1  12      521.21      555.71     34.91 o 
   2   1  12     3651.30     3497.25     63.74 o 
   3   1  12      165.15      194.90     22.20 o 
   4   1  12      147.26      150.22     21.66 o 
   5   1  12     1531.36     1568.82     70.04 o 
   6   1  12     2937.04     3125.21     74.38 o 
   7   1  12      505.93      474.18     61.67 o 
   8   1  12       68.86       85.06     58.84 o 
   9   1  12      145.66       53.41    119.34 o 
  10   1  12      732.90      807.26     80.82 o 
 -13   2  12     3537.14     3470.74    138.44 o 
 -12   2  12     4703.94     4812.81    128.17 o 
 -11   2  12       35.18       58.61     21.97 o 
 -10   2  12       39.40       26.53     19.74 o 
  -9   2  12     2465.42     2466.52     52.51 o 
  -8   2  12     1481.22     1410.84     49.03 o 
  -7   2  12        2.43      -14.96     14.96 o 
  -6   2  12      184.11      227.08     17.78 o 
  -5   2  12      179.52      197.66     17.14 o 
  -4   2  12     2972.92     2952.74     57.98 o 
  -3   2  12     1132.29     1166.08     27.77 o 
  -2   2  12       87.79      100.22     13.89 o 
  -1   2  12     1946.53     1917.91     35.66 o 
   0   2  12     9203.96     9124.99    113.03 o 
   1   2  12    11099.30    11248.73    152.76 o 
   2   2  12     4611.33     4745.48     95.73 o 
   3   2  12     4684.17     4680.55     88.74 o 
   4   2  12     2191.55     2111.39     51.10 o 
   5   2  12      118.25      112.00     24.15 o 
   6   2  12     1377.75     1442.00     69.01 o 
   7   2  12     7823.56     8000.09    232.53 o 
   8   2  12     1297.56     1322.72    173.17 o 
   9   2  12       16.79      -44.07     44.07 o 
  10   2  12      235.31      234.65     59.59 o 
 -13   3  12     1320.48     1388.72    120.18 o 
 -12   3  12     5446.38     4976.53    254.54 o 
 -11   3  12     1441.94     1513.71     61.02 o 
 -10   3  12        6.40       11.44     19.04 o 
  -9   3  12     1144.40     1138.07     48.74 o 
  -8   3  12       19.72        6.41     16.53 o 
  -7   3  12     7171.23     6793.31    119.18 o 
  -6   3  12    14704.65    14612.27    170.29 o 
  -5   3  12     1337.44     1381.69     45.84 o 
  -4   3  12     1351.73     1353.80     31.10 o 
  -3   3  12      969.76      925.17     39.42 o 
  -2   3  12      187.56      175.90     15.83 o 
  -1   3  12     9260.14     8974.80    112.50 o 
   0   3  12     3333.80     3436.53     57.25 o 
   1   3  12      137.52      139.22     20.08 o 
   2   3  12     1535.83     1645.14     47.06 o 
   3   3  12     6518.89     6203.84    128.59 o 
   4   3  12      863.04      753.81     34.75 o 
   5   3  12      628.78      656.89     33.73 o 
   6   3  12     1470.39     1558.33     56.19 o 
   7   3  12       36.03       44.72     37.54 o 
   8   3  12     4258.48     4144.25    164.29 o 
   9   3  12     4331.74     4475.45    176.37 o 
  10   3  12      936.44      894.25     85.57 o 
 -13   4  12      526.28      474.03     95.98 o 
 -12   4  12     2313.08     2485.34    171.92 o 
 -11   4  12     2171.63     2031.60     60.75 o 
 -10   4  12       18.88       21.10     21.74 o 
  -9   4  12       54.49       20.55     19.73 o 
  -8   4  12     3039.59     3052.93     59.45 o 
  -7   4  12     2390.12     2388.55     50.99 o 
  -6   4  12     2297.40     2382.70     46.48 o 
  -5   4  12     8648.22     8716.78    126.03 o 
  -4   4  12     2391.59     2286.75     53.13 o 
  -3   4  12       32.33       52.63     14.42 o 
  -2   4  12      176.55      189.84     17.87 o 
  -1   4  12     5502.34     5205.63     77.41 o 
   0   4  12      690.36      748.59     31.41 o 
   1   4  12     3872.31     3889.39     79.50 o 
   2   4  12     2900.45     3036.33     70.92 o 
   3   4  12      156.21      199.83     35.39 o 
   4   4  12     2946.48     3092.31     73.35 o 
   5   4  12       48.67       38.83     22.45 o 
   6   4  12      518.38      458.22     43.65 o 
   7   4  12      511.04      491.22     54.41 o 
   8   4  12      724.89      871.92     80.84 o 
   9   4  12       78.98      100.28     54.53 o 
  10   4  12     3480.73     3571.19    157.51 o 
 -13   5  12       55.51      166.91     79.28 o 
 -12   5  12       36.04       11.68     64.26 o 
 -11   5  12      173.63      143.89     44.38 o 
 -10   5  12      110.57       98.57     28.34 o 
  -9   5  12      425.91      491.65     38.35 o 
  -8   5  12     4074.45     4078.24     87.66 o 
  -7   5  12      540.97      622.30     31.54 o 
  -6   5  12      967.85      994.68     36.50 o 
  -5   5  12     5709.39     5597.31    101.78 o 
  -4   5  12       90.75       78.64     19.94 o 
  -3   5  12      408.00      397.99     21.31 o 
  -2   5  12       44.41       59.46     16.04 o 
  -1   5  12       11.35       30.62     16.34 o 
   0   5  12      823.10      760.34     32.28 o 
   1   5  12     1338.65     1171.36     65.64 o 
   2   5  12      122.67       91.64     23.31 o 
   3   5  12       50.90       34.14     21.35 o 
   4   5  12       17.34       -3.96     21.24 o 
   5   5  12     1249.37     1200.85     58.26 o 
   6   5  12       38.10        7.60     30.08 o 
   7   5  12     1745.91     1532.99     80.94 o 
   8   5  12     1630.42     1744.21    105.28 o 
   9   5  12       15.53       58.05     51.89 o 
 -12   6  12     1153.48     1195.10    131.86 o 
 -11   6  12     3146.57     2930.61    133.92 o 
 -10   6  12     4049.40     4076.95    103.50 o 
  -9   6  12      203.96      209.08     29.88 o 
  -8   6  12       75.32       70.61     26.38 o 
  -7   6  12     1214.00     1154.94     47.54 o 
  -6   6  12      128.24      130.16     21.62 o 
  -5   6  12     2102.46     2182.49     52.86 o 
  -4   6  12        0.17       18.87     18.19 o 
  -3   6  12     2583.16     2524.33     55.74 o 
  -2   6  12     2062.92     2004.06     56.24 o 
  -1   6  12     1220.48     1313.42     41.00 o 
   0   6  12      484.73      486.70     33.50 o 
   1   6  12     4513.51     4735.19     91.64 o 
   2   6  12      659.29      702.53     41.17 o 
   3   6  12     4955.81     5335.22    117.32 o 
   4   6  12     7906.99     7934.68    143.45 o 
   5   6  12     3306.11     3251.59     96.39 o 
   6   6  12      337.90      450.54     47.62 o 
   7   6  12      892.43      972.31     69.81 o 
   8   6  12      687.78      622.11     72.47 o 
   9   6  12        5.32       18.02     50.98 o 
 -12   7  12     3572.17     3414.22    216.99 o 
 -11   7  12      402.54      342.17     90.97 o 
 -10   7  12        4.08       12.76     54.63 o 
  -9   7  12     1096.37     1179.59     54.91 o 
  -8   7  12      872.24      895.80     44.17 o 
  -7   7  12     1625.39     1594.57     97.62 o 
  -6   7  12     4300.77     4401.91     87.91 o 
  -5   7  12      451.66      446.91     29.10 o 
  -4   7  12      283.86      297.92     25.58 o 
  -3   7  12     3900.62     3899.27     78.80 o 
  -2   7  12      571.67      684.28     39.19 o 
  -1   7  12     9823.68     9613.02    153.08 o 
   0   7  12     5317.68     5167.34    132.23 o 
   1   7  12      321.43      299.46     30.37 o 
   2   7  12     3748.39     3760.93    105.83 o 
   3   7  12     6270.82     6201.31    207.19 o 
   4   7  12      564.88      586.12     53.30 o 
   5   7  12     4885.63     4683.29    143.49 o 
   6   7  12     1241.20     1289.08     82.39 o 
   7   7  12      415.55      404.67     74.33 o 
   8   7  12      730.38      749.58    138.71 o 
   9   7  12     3683.06     3896.07    166.67 o 
 -11   8  12       49.60       -1.67     70.10 o 
 -10   8  12     1029.29     1011.50    123.52 o 
  -9   8  12      825.64      813.88     59.64 o 
  -8   8  12     1090.23      949.43     51.97 o 
  -7   8  12        0.34       -7.64     23.26 o 
  -6   8  12      303.20      296.58     31.01 o 
  -5   8  12       74.36       37.65     21.98 o 
  -4   8  12      484.33      536.71     47.28 o 
  -3   8  12        1.76       25.28     24.83 o 
  -2   8  12      422.67      519.66     34.84 o 
  -1   8  12       26.69      -21.94     23.78 o 
   0   8  12     2027.76     1995.10     73.92 o 
   1   8  12     1945.29     1973.20     74.36 o 
   2   8  12      138.50      233.83     37.26 o 
   3   8  12      382.81      326.98     46.45 o 
   4   8  12        3.91       13.21     35.44 o 
   5   8  12      374.07      393.89     50.98 o 
   6   8  12      181.92      142.95     44.60 o 
   7   8  12     3183.68     3145.16    168.17 o 
   8   8  12      161.22      144.70     61.66 o 
 -10   9  12      381.75      391.41     97.64 o 
  -9   9  12     1586.68     1608.23    114.34 o 
  -8   9  12      368.56      299.18     49.23 o 
  -7   9  12      712.62      630.34     47.31 o 
  -6   9  12     1351.96     1428.21    146.52 o 
  -5   9  12      425.41      489.95     44.33 o 
  -4   9  12     1949.71     1804.20     71.00 o 
  -3   9  12      824.53      941.98     70.28 o 
  -2   9  12      469.19      468.31     44.11 o 
  -1   9  12       14.97       28.95     29.91 o 
   0   9  12     2284.45     2294.93     93.47 o 
   1   9  12      355.67      345.17     58.42 o 
   2   9  12      697.03      672.97     59.81 o 
   3   9  12      932.02      924.98     83.79 o 
   4   9  12       75.28       -9.76     48.12 o 
   5   9  12      269.35      264.10     64.03 o 
   6   9  12      724.71      639.90     79.69 o 
   7   9  12        4.12      -30.46     55.24 o 
 -10  10  12     2359.84     1977.09    167.75 o 
  -9  10  12      262.48      343.84     94.31 o 
  -8  10  12     2735.04     2676.76    113.88 o 
  -7  10  12      318.41      331.30     41.41 o 
  -6  10  12        1.76        4.11     31.18 o 
  -5  10  12      543.00      544.62     46.79 o 
  -4  10  12     2318.38     2329.35     96.05 o 
  -3  10  12     1611.04     1597.46     80.87 o 
  -2  10  12     7422.44     7560.53    199.46 o 
  -1  10  12     2853.39     2882.31     92.93 o 
   0  10  12       47.20       21.92     31.69 o 
   1  10  12     1618.73     1782.77     87.79 o 
   2  10  12       76.27       93.96     51.92 o 
   3  10  12     1025.43      865.75     84.88 o 
   4  10  12     4583.75     5091.22    199.68 o 
   5  10  12     5171.81     5390.45    207.84 o 
   6  10  12       30.98       -4.08     89.30 o 
  -9  11  12     3588.00     3422.56    223.66 o 
  -8  11  12     3125.74     3140.05    126.70 o 
  -7  11  12       90.49      124.79     41.63 o 
  -6  11  12      696.87      720.09     71.37 o 
  -5  11  12     2270.29     2340.90     97.89 o 
  -4  11  12     1660.65     1521.97    119.34 o 
  -3  11  12     5276.17     5469.47    161.78 o 
  -2  11  12     1899.51     1844.49    100.78 o 
  -1  11  12      707.26      614.84     57.08 o 
   0  11  12      302.94      335.24     43.15 o 
   1  11  12      985.81      799.52     82.59 o 
   2  11  12     1719.78     1618.64    109.72 o 
   3  11  12     1490.93     1510.80    108.73 o 
   4  11  12       37.14       72.77     58.39 o 
   5  11  12     2785.69     2715.30    242.02 o 
  -7  12  12       44.72       49.87     63.01 o 
  -6  12  12      496.49      435.93     68.33 o 
  -5  12  12       70.04       18.55     53.55 o 
  -4  12  12     1203.41     1115.03     92.64 o 
  -3  12  12     2567.80     2756.47    137.18 o 
  -2  12  12      579.95      638.44    103.49 o 
  -1  12  12       14.15      -20.31     81.79 o 
   0  12  12     2463.21     2610.28    134.53 o 
   1  12  12     1338.42      838.74    119.34 o 
   2  12  12      816.68      892.32     88.50 o 
   3  12  12     1958.10     2452.74    134.53 o 
   4  12  12     1187.32      987.92     95.59 o 
  -5  13  12     2550.83     2589.77    234.93 o 
  -4  13  12     1282.73     1301.29    128.11 o 
  -3  13  12     3244.28     3230.32    154.46 o 
  -2  13  12      298.89      268.46    148.97 o 
  -1  13  12      836.84      969.38    176.51 o 
   0  13  12     3258.46     3270.77    206.56 o 
   1  13  12      129.01      122.93     61.62 o 
   2  13  12      897.17      926.11     95.60 o 
 -13   1  13      332.99      334.67     43.54 o 
 -12   1  13     1172.82     1227.03     62.79 o 
 -11   1  13      852.98      787.31     48.74 o 
 -10   1  13      223.15      196.70     34.30 o 
  -9   1  13     2091.19     2084.33     61.09 o 
  -8   1  13      118.86      113.17     23.36 o 
  -7   1  13     1909.29     1922.93     50.28 o 
  -6   1  13     6029.55     5950.70    100.95 o 
  -5   1  13     2400.38     2454.55     50.18 o 
  -4   1  13      448.16      420.45     22.07 o 
  -3   1  13     4016.58     4019.82     68.05 o 
  -2   1  13      561.24      592.85     27.77 o 
  -1   1  13      898.68      958.98     41.81 o 
   0   1  13     2146.75     2247.99     45.26 o 
   1   1  13     2010.04     2035.95     45.21 o 
   2   1  13      114.54      127.21     21.24 o 
   3   1  13      992.62     1071.04     50.41 o 
   4   1  13     2950.65     3020.22     68.71 o 
   5   1  13       26.26       -0.07     23.13 o 
   6   1  13     1840.78     1882.59     91.53 o 
   7   1  13       26.14       35.41     46.61 o 
   8   1  13     1925.12     2149.49    116.54 o 
   9   1  13      931.06      910.01     87.29 o 
 -13   2  13     1705.72     1397.90    132.70 o 
 -12   2  13      338.48      426.08     49.66 o 
 -11   2  13     4366.53     4370.59    127.26 o 
 -10   2  13     2288.75     2133.88     67.24 o 
  -9   2  13      941.18      963.83     47.63 o 
  -8   2  13      400.43      495.40     29.48 o 
  -7   2  13     2608.95     2553.15     58.49 o 
  -6   2  13     1478.32     1532.58     44.80 o 
  -5   2  13    10652.50    10466.65    141.90 o 
  -4   2  13     7659.00     7653.38    113.88 o 
  -3   2  13       32.33       26.11     15.40 o 
  -2   2  13     4621.17     4709.05     76.57 o 
  -1   2  13     7301.46     7512.01    107.28 o 
   0   2  13       67.60       74.56     18.41 o 
   1   2  13     3706.08     3772.01     76.89 o 
   2   2  13      140.43      129.54     24.85 o 
   3   2  13        1.18      -13.68     19.33 o 
   4   2  13     2229.09     2339.84     66.23 o 
   5   2  13     4269.98     4468.88     88.63 o 
   6   2  13      714.56      751.05    102.13 o 
   7   2  13        1.66       20.13     65.10 o 
   8   2  13       86.09       36.22     50.43 o 
   9   2  13       55.76       11.47     51.81 o 
 -12   3  13       95.06       33.38     64.26 o 
 -11   3  13       21.68       49.56     31.94 o 
 -10   3  13        0.37       -5.58     24.95 o 
  -9   3  13     1401.95     1411.95     50.70 o 
  -8   3  13       53.24       26.66     19.61 o 
  -7   3  13       56.78       91.55     22.26 o 
  -6   3  13      413.00      360.25     24.31 o 
  -5   3  13     1252.59     1269.03     49.24 o 
  -4   3  13     6459.86     6395.40    111.69 o 
  -3   3  13     5145.45     5211.78     82.04 o 
  -2   3  13     3885.83     3816.52     70.06 o 
  -1   3  13     6555.91     6406.34    105.30 o 
   0   3  13       60.80       58.19     19.84 o 
   1   3  13     2225.57     2237.30     71.22 o 
   2   3  13     6413.13     6358.12    120.10 o 
   3   3  13     1067.02     1069.77     44.01 o 
   4   3  13      115.15      109.18     23.75 o 
   5   3  13     1374.21     1374.68     56.21 o 
   6   3  13      132.91      189.55     37.03 o 
   7   3  13      189.28      191.47     46.25 o 
   8   3  13      421.51      405.81     66.96 o 
   9   3  13      140.76      148.14     58.42 o 
 -12   4  13      822.73      761.96    109.33 o 
 -11   4  13      224.26      288.22     75.95 o 
 -10   4  13     2415.91     2428.04     78.87 o 
  -9   4  13      172.63      208.80     30.75 o 
  -8   4  13     3846.48     3877.00     86.93 o 
  -7   4  13     2571.74     2466.69     65.65 o 
  -6   4  13     3264.36     3235.13     66.99 o 
  -5   4  13       83.83      136.32     21.64 o 
  -4   4  13      345.14      346.26     35.39 o 
  -3   4  13      630.72      598.49     29.50 o 
  -2   4  13     1228.90     1147.72     37.07 o 
  -1   4  13     1821.87     1823.53     55.70 o 
   0   4  13      853.48      833.48     40.81 o 
   1   4  13     2751.83     2823.02     66.32 o 
   2   4  13      346.09      324.96     33.43 o 
   3   4  13      219.99      226.91     28.18 o 
   4   4  13      109.00       97.78     25.55 o 
   5   4  13      188.49      189.57     31.59 o 
   6   4  13       24.30       71.97     45.05 o 
   7   4  13     4281.77     4606.19    148.13 o 
   8   4  13     3397.36     3730.38    160.50 o 
   9   4  13      495.66      493.61     75.24 o 
 -12   5  13     2601.62     2638.07    181.94 o 
 -11   5  13      220.53      156.90     76.78 o 
 -10   5  13     1088.34     1099.02     61.66 o 
  -9   5  13     3201.24     3293.04     94.70 o 
  -8   5  13     4759.97     4694.98    115.14 o 
  -7   5  13      887.65      860.23     38.99 o 
  -6   5  13    10327.51    10175.96    177.54 o 
  -5   5  13     1021.15     1008.23     43.55 o 
  -4   5  13       18.27       24.85     22.23 o 
  -3   5  13       60.61       82.56     22.14 o 
  -2   5  13       68.96       55.96     18.93 o 
  -1   5  13     4112.25     4114.48     82.95 o 
   0   5  13     9369.34     9424.63    182.94 o 
   1   5  13     4802.66     4814.68     93.91 o 
   2   5  13       73.20       79.79     27.29 o 
   3   5  13     1115.65     1189.65     70.65 o 
   4   5  13       17.27       38.55     24.01 o 
   5   5  13     3644.03     3637.81     92.80 o 
   6   5  13     5034.94     4965.62    130.20 o 
   7   5  13     2119.39     2188.76     99.88 o 
   8   5  13        4.25       -4.01     47.79 o 
 -11   6  13       62.58      167.75     81.79 o 
 -10   6  13      119.76      203.81     73.72 o 
  -9   6  13      652.13      659.66     51.03 o 
  -8   6  13     7284.46     7153.46    161.78 o 
  -7   6  13     4486.91     4432.22    103.39 o 
  -6   6  13      374.05      381.32     30.35 o 
  -5   6  13      864.28      883.61     57.65 o 
  -4   6  13       18.99       22.74     22.65 o 
  -3   6  13      232.83      184.18     27.70 o 
  -2   6  13     1068.40     1068.53     40.03 o 
  -1   6  13     1264.62     1211.60     44.46 o 
   0   6  13      341.46      357.57     32.40 o 
   1   6  13     2839.64     2934.35     74.32 o 
   2   6  13     3592.78     3929.38    123.24 o 
   3   6  13     1544.39     1494.38    105.26 o 
   4   6  13       22.72       40.14     30.02 o 
   5   6  13       81.08      141.69     42.26 o 
   6   6  13     1550.24     1442.48    127.75 o 
   7   6  13     4109.01     4015.16    138.36 o 
   8   6  13     2735.30     3127.99    179.01 o 
 -11   7  13       14.76      -21.70     74.28 o 
 -10   7  13      440.55      464.02     96.81 o 
  -9   7  13      488.13      572.60    108.80 o 
  -8   7  13     4771.06     5138.26    146.43 o 
  -7   7  13      336.38      337.58     45.29 o 
  -6   7  13      146.16      150.04     33.65 o 
  -5   7  13     3697.85     3528.32     99.87 o 
  -4   7  13     6758.44     6379.81    137.42 o 
  -3   7  13       45.98       51.21     24.48 o 
  -2   7  13     4405.05     4388.14    100.71 o 
  -1   7  13     7206.36     7292.34    189.17 o 
   0   7  13       31.92        0.02     23.50 o 
   1   7  13     1240.48     1211.44     53.70 o 
   2   7  13     5280.32     5178.76    134.21 o 
   3   7  13     4053.86     4398.95    139.65 o 
   4   7  13      309.33      307.60     48.54 o 
   5   7  13       59.61       33.12     51.25 o 
   6   7  13       13.49      104.45     57.01 o 
   7   7  13      561.48      444.08     73.67 o 
 -10   8  13     4837.56     4991.55    272.90 o 
  -9   8  13     1501.07     1503.10    222.41 o 
  -8   8  13      230.56      163.52     47.81 o 
  -7   8  13     1132.31     1069.57     67.02 o 
  -6   8  13       86.10       80.63     31.60 o 
  -5   8  13     4302.03     4101.51    127.97 o 
  -4   8  13     3985.62     4053.17    125.06 o 
  -3   8  13      143.42      174.46     39.99 o 
  -2   8  13      278.19      254.73     37.60 o 
  -1   8  13      641.07      629.73     48.68 o 
   0   8  13        8.67        6.62     31.10 o 
   1   8  13     2488.47     2644.84    103.49 o 
   2   8  13     1823.01     1762.12    125.19 o 
   3   8  13     1378.70     1380.26    234.93 o 
   4   8  13     3084.04     3083.86    146.39 o 
   5   8  13     3269.55     3202.00    151.44 o 
   6   8  13     1774.00     1710.65    143.13 o 
   7   8  13      392.09      462.42     77.71 o 
  -9   9  13     1164.86     1119.88     73.80 o 
  -8   9  13     1349.15     1172.31     80.41 o 
  -7   9  13        9.83      -19.82     38.51 o 
  -6   9  13      718.81      751.32     53.62 o 
  -5   9  13       30.67       38.17     42.48 o 
  -4   9  13       76.13      157.60     71.77 o 
  -3   9  13     2786.16     2982.08    130.99 o 
  -2   9  13     5809.32     5988.43    206.53 o 
  -1   9  13      677.56      657.52     57.64 o 
   0   9  13       73.05       60.97     34.30 o 
   1   9  13     1548.51     1416.31    159.74 o 
   2   9  13     1643.02     1775.87    113.30 o 
   3   9  13     6178.77     6124.00    223.93 o 
   4   9  13     2950.52     2883.18    225.75 o 
   5   9  13      766.92      779.56    191.12 o 
   6   9  13     2116.44     2133.29    129.93 o 
  -9  10  13     2782.87     2649.75    192.79 o 
  -8  10  13      913.83      864.24     73.44 o 
  -7  10  13      944.04      872.44     65.37 o 
  -6  10  13      139.18      193.57     56.95 o 
  -5  10  13       29.00       43.06     67.16 o 
  -4  10  13      625.84      686.95     69.64 o 
  -3  10  13      461.70      356.57     60.18 o 
  -2  10  13        5.85      -31.95     64.26 o 
  -1  10  13      666.17      778.86     63.23 o 
   0  10  13       36.28       14.71     39.74 o 
   1  10  13      268.11      289.88     63.73 o 
   2  10  13      651.91      568.94     78.06 o 
   3  10  13     3248.53     3176.73    158.15 o 
   4  10  13     1934.02     2144.79    127.17 o 
   5  10  13     2410.73     2563.47    139.82 o 
  -7  11  13     1168.52     1169.23     88.62 o 
  -6  11  13     1723.16     1570.16    104.87 o 
  -5  11  13     2817.33     2943.03    142.17 o 
  -4  11  13       26.84      -14.00     44.32 o 
  -3  11  13     2404.61     2520.97    123.92 o 
  -2  11  13        9.35       -1.30     53.00 o 
  -1  11  13     1431.04     1295.67    186.53 o 
   0  11  13     4660.68     5018.81    184.05 o 
   1  11  13     2566.58     2257.15    126.25 o 
   2  11  13        9.20       66.40     55.76 o 
   3  11  13      339.94      350.41     73.38 o 
   4  11  13      704.36      660.81    115.59 o 
  -6  12  13       29.80      -23.22     69.69 o 
  -5  12  13     2981.37     2900.71    144.47 o 
  -4  12  13     2114.58     1834.69    117.85 o 
  -3  12  13      110.99      164.41     83.46 o 
  -2  12  13     2390.23     2261.68    170.25 o 
  -1  12  13     2896.05     3031.98    201.97 o 
   0  12  13       24.71       99.48     58.11 o 
   1  12  13      788.47      716.59    114.75 o 
   2  12  13     1467.44     1579.54    113.57 o 
 -12   0  14     1455.76     1274.38    111.00 o 
 -11   0  14     2351.81     2197.42    146.05 o 
 -10   0  14      352.37      285.42     72.61 o 
  -9   0  14       29.11       23.37     59.25 o 
  -8   0  14        8.59       -1.10     42.17 o 
  -7   0  14      430.03      375.91     59.00 o 
  -6   0  14       59.82       11.20     41.58 o 
  -5   0  14     7454.89     7469.00    195.75 o 
  -4   0  14    18812.09    18757.27    415.29 o 
  -3   0  14     1656.09     1854.03     86.72 o 
  -2   0  14      407.28      372.07     39.62 o 
  -1   0  14     2466.34     2531.08     75.51 o 
   0   0  14     1083.85      976.09     54.75 o 
   1   0  14     4302.81     4306.67    102.89 o 
   2   0  14     5932.18     6126.71    171.56 o 
   3   0  14     8262.05     8228.95    211.33 o 
   4   0  14      316.72      300.98     45.37 o 
   5   0  14     1975.63     2113.25    105.60 o 
   6   0  14      241.70       82.62     73.44 o 
   7   0  14      376.81      510.76    100.15 o 
   8   0  14        9.75      -67.60     67.60 o 
 -12   1  14      942.08     1040.06     60.01 o 
 -11   1  14     2787.12     2869.54    188.61 o 
 -10   1  14     3039.19     2892.61    166.91 o 
  -9   1  14      170.41      177.76     65.10 o 
  -8   1  14      633.36      715.25     48.82 o 
  -7   1  14     2246.08     2347.72     72.88 o 
  -6   1  14     1624.43     1601.07     76.15 o 
  -5   1  14     1283.28     1188.75     53.01 o 
  -4   1  14      751.22      694.08     32.36 o 
  -3   1  14     2616.03     2766.92     65.53 o 
  -2   1  14     1152.15     1111.69     40.05 o 
  -1   1  14       50.67       28.22     18.67 o 
   0   1  14        6.11       -4.00     18.94 o 
   1   1  14     1506.22     1405.07     51.03 o 
   2   1  14     1170.13     1215.87     61.12 o 
   3   1  14     7550.26     7795.87    133.72 o 
   4   1  14     2986.58     3196.37     79.18 o 
   5   1  14     3862.58     3976.80    104.68 o 
   6   1  14      374.97      383.72     54.84 o 
   7   1  14       26.43        2.92     48.39 o 
   8   1  14      688.80      618.69     78.18 o 
 -12   2  14      246.78      203.02     45.20 o 
 -11   2  14       31.39       12.98     40.69 o 
 -10   2  14        3.56        1.54     40.03 o 
  -9   2  14     1166.34     1155.04    105.99 o 
  -8   2  14     2506.63     2603.65    137.32 o 
  -7   2  14     4461.00     4285.04    103.39 o 
  -6   2  14     4623.31     4710.39    109.44 o 
  -5   2  14     3879.37     3907.70     96.18 o 
  -4   2  14      496.58      568.96     33.58 o 
  -3   2  14     1053.67     1021.47     40.97 o 
  -2   2  14     4544.33     4663.22     86.65 o 
  -1   2  14     1286.86     1341.81     79.42 o 
   0   2  14      754.83      779.76     39.19 o 
   1   2  14      105.94       63.56     24.41 o 
   2   2  14      525.63      578.90     37.39 o 
   3   2  14        5.17       -4.87     22.08 o 
   4   2  14       69.20       29.37     23.44 o 
   5   2  14      406.35      453.04     35.67 o 
   6   2  14      152.69      138.86     45.04 o 
   7   2  14     2811.99     2901.04    138.00 o 
   8   2  14     1258.83     1131.44     94.09 o 
 -12   3  14      812.14      922.20    117.67 o 
 -11   3  14      317.96      308.01     50.64 o 
 -10   3  14      718.39      787.92     66.97 o 
  -9   3  14     5341.96     5271.80    189.45 o 
  -8   3  14     4560.35     4808.11    219.91 o 
  -7   3  14      445.56      478.91     43.46 o 
  -6   3  14     1377.76     1324.75     55.49 o 
  -5   3  14     1836.34     1898.92     72.05 o 
  -4   3  14      433.39      431.17     34.01 o 
  -3   3  14     2612.19     2512.87     62.50 o 
  -2   3  14     1388.57     1359.92     51.75 o 
  -1   3  14      244.61      232.62     29.44 o 
   0   3  14     6375.80     6336.19    113.69 o 
   1   3  14     3627.04     3781.82     95.98 o 
   2   3  14      179.61      150.95     29.97 o 
   3   3  14      162.57      125.24     30.13 o 
   4   3  14      142.42      128.70     26.56 o 
   5   3  14      881.86      974.37     50.19 o 
   6   3  14     3981.34     3922.06    135.36 o 
   7   3  14     6132.74     6490.45    230.35 o 
   8   3  14      406.66      528.88     76.42 o 
 -11   4  14      744.37      774.86     64.68 o 
 -10   4  14     1541.44     1385.67     83.00 o 
  -9   4  14      839.83      762.41     57.05 o 
  -8   4  14      459.21      426.33     58.67 o 
  -7   4  14     5666.05     5761.15    162.63 o 
  -6   4  14      216.56      167.88     36.98 o 
  -5   4  14      884.92      890.32     47.58 o 
  -4   4  14      307.17      229.71     32.54 o 
  -3   4  14       47.81       33.65     23.71 o 
  -2   4  14      598.14      579.34     37.19 o 
  -1   4  14     9792.00     9823.30    171.88 o 
   0   4  14     5338.21     5182.60    111.04 o 
   1   4  14      618.89      595.74     38.16 o 
   2   4  14      763.50      789.43     46.28 o 
   3   4  14        1.15      -14.42     24.12 o 
   4   4  14     1010.20     1003.56     56.03 o 
   5   4  14     2040.44     2213.28     79.45 o 
   6   4  14     1944.28     2179.31    100.03 o 
   7   4  14       87.18       83.63     54.21 o 
   8   4  14     1679.76     1381.21    145.21 o 
 -11   5  14       44.37       96.81     76.78 o 
 -10   5  14       80.79       47.28     42.14 o 
  -9   5  14      219.93      263.76     43.81 o 
  -8   5  14      318.42      406.99     48.02 o 
  -7   5  14      175.48      254.03     50.84 o 
  -6   5  14      173.43      237.97     41.89 o 
  -5   5  14        0.90      -20.96     30.64 o 
  -4   5  14      226.93      265.02     34.10 o 
  -3   5  14       11.86       -1.57     24.24 o 
  -2   5  14      809.11      840.97     42.88 o 
  -1   5  14      819.97      864.93     57.85 o 
   0   5  14     1097.84     1095.79     47.47 o 
   1   5  14      806.12      843.91     53.62 o 
   2   5  14     1807.77     1787.56     64.35 o 
   3   5  14      243.71      264.78     35.13 o 
   4   5  14      518.81      479.67     44.70 o 
   5   5  14        5.59        0.08     33.37 o 
   6   5  14       61.74       36.97     55.17 o 
   7   5  14     1201.79     1282.80    135.20 o 
 -10   6  14     5138.56     4919.05    169.30 o 
  -9   6  14     5035.44     5086.45    172.46 o 
  -8   6  14     1068.87     1131.68     66.69 o 
  -7   6  14     1205.21     1274.69     83.41 o 
  -6   6  14       83.57       66.75     36.75 o 
  -5   6  14      941.25     1026.78     96.13 o 
  -4   6  14     3258.99     3233.25    111.78 o 
  -3   6  14     2319.68     2395.54     94.62 o 
  -2   6  14       69.39       59.61     31.08 o 
  -1   6  14      460.72      490.70     40.69 o 
   0   6  14      570.39      575.27     42.70 o 
   1   6  14     1537.94     1405.67     75.59 o 
   2   6  14     1321.10     1350.95    123.71 o 
   3   6  14     1178.35     1187.97    114.20 o 
   4   6  14      798.85      820.73     64.26 o 
   5   6  14     1381.47     1481.05    107.40 o 
   6   6  14     2683.39     2711.51    141.00 o 
   7   6  14      270.99      404.98     75.93 o 
 -10   7  14     1057.65     1163.98     94.31 o 
  -9   7  14     3180.78     3275.36    165.24 o 
  -8   7  14     2368.28     2124.95     88.04 o 
  -7   7  14      152.60      150.25     47.70 o 
  -6   7  14     7522.66     7607.85    241.05 o 
  -5   7  14     1080.99     1072.32    139.05 o 
  -4   7  14        2.43      -17.55     34.16 o 
  -3   7  14      384.08      347.81     47.49 o 
  -2   7  14     1625.08     1709.74     82.18 o 
  -1   7  14      349.38      291.06     58.39 o 
   0   7  14     2534.01     2611.40    144.79 o 
   1   7  14      672.40      635.05     82.03 o 
   2   7  14       17.42      -35.63     35.71 o 
   3   7  14      200.90      200.95     61.24 o 
   4   7  14     1487.77     1769.86    115.59 o 
   5   7  14      382.49      343.76     70.34 o 
   6   7  14     2993.21     2968.47    152.35 o 
  -9   8  14      175.55      234.83     50.47 o 
  -8   8  14      733.97      755.92     71.37 o 
  -7   8  14      404.96      380.13     59.64 o 
  -6   8  14     1379.39     1278.56    118.51 o 
  -5   8  14      295.06      225.33     73.44 o 
  -4   8  14      192.80      221.99     54.49 o 
  -3   8  14        5.05        2.71     35.18 o 
  -2   8  14      343.64      329.05     59.01 o 
  -1   8  14       96.22      164.40     53.69 o 
   0   8  14       64.71       27.57     38.77 o 
   1   8  14      509.27      584.54     77.20 o 
   2   8  14       48.35       93.33     54.84 o 
   3   8  14      190.91      159.71    134.37 o 
   4   8  14      549.85      588.06     79.37 o 
   5   8  14      544.50      573.76     80.51 o 
  -8   9  14      381.05      351.90     60.92 o 
  -7   9  14     1534.98     1398.49    148.14 o 
  -6   9  14     2689.34     2829.18    175.26 o 
  -5   9  14      618.69      648.46     95.14 o 
  -4   9  14       53.74       74.28     70.10 o 
  -3   9  14      199.33      180.27     79.28 o 
  -2   9  14        2.37      -40.91     43.30 o 
  -1   9  14      151.30      157.36    100.57 o 
   0   9  14     1302.07     1438.88    119.76 o 
   1   9  14     1772.68     1692.65    281.67 o 
   2   9  14      136.14      177.35     63.73 o 
   3   9  14      612.50      651.73     81.93 o 
   4   9  14      574.06      745.99     94.31 o 
  -7  10  14      753.63      777.82     95.98 o 
  -6  10  14      666.57      774.48    102.65 o 
  -5  10  14      988.75     1021.51    115.17 o 
  -4  10  14     7993.76     8269.73    377.22 o 
  -3  10  14     1110.40     1041.54    118.51 o 
  -2  10  14      399.97      311.29     90.97 o 
  -1  10  14        9.26      -63.43     65.10 o 
   0  10  14      114.81       60.09     80.12 o 
   1  10  14      813.59      805.82     86.65 o 
   2  10  14     5222.37     5106.33    302.53 o 
   3  10  14     1970.23     2031.07    127.12 o 
  -5  11  14      637.14      610.07    100.98 o 
  -4  11  14        0.74      -64.26     64.26 o 
  -3  11  14      861.34      710.22    111.83 o 
  -2  11  14     1158.32     1081.60    131.86 o 
  -1  11  14       90.98      115.17     80.95 o 
   0  11  14      147.89      377.22    104.32 o 
   1  11  14      425.15      480.20     79.37 o 
 -11   1  15      478.10      574.19     63.53 o 
 -10   1  15       73.51       72.61     65.10 o 
  -9   1  15      179.84      159.40     67.60 o 
  -8   1  15      114.67       67.60     65.10 o 
  -7   1  15       17.69      107.66     65.10 o 
  -6   1  15      542.16      624.83     60.45 o 
  -5   1  15     8355.68     7775.73    235.28 o 
  -4   1  15     1825.31     1985.94    107.72 o 
  -3   1  15     2372.75     2395.67    120.06 o 
  -2   1  15      280.99      278.38     34.52 o 
  -1   1  15     1416.92     1325.72     52.34 o 
   0   1  15     1270.83     1251.38     51.92 o 
   1   1  15     7513.28     7673.21    177.04 o 
   2   1  15     1676.81     1714.38    112.43 o 
   3   1  15     1677.16     1691.63     95.97 o 
   4   1  15     1457.54     1550.79    107.80 o 
   5   1  15        8.42       17.19     26.12 o 
   6   1  15      325.38      420.28     69.91 o 
   7   1  15      438.23      523.93    112.67 o 
 -11   2  15      151.72       56.75     60.09 o 
 -10   2  15     1015.88      888.81     97.64 o 
  -9   2  15      482.24      491.56     85.13 o 
  -8   2  15      400.75      321.31     77.61 o 
  -7   2  15     1333.03     1266.87    119.34 o 
  -6   2  15      293.99      364.57     83.87 o 
  -5   2  15      997.74     1026.24     66.56 o 
  -4   2  15     2034.75     1993.93     88.60 o 
  -3   2  15     1725.67     1647.76    133.69 o 
  -2   2  15       98.45       84.85     29.01 o 
  -1   2  15     1370.96     1340.44     66.78 o 
   0   2  15      678.33      644.34     44.55 o 
   1   2  15     1154.31     1103.36     54.06 o 
   2   2  15     7400.90     7595.34    157.71 o 
   3   2  15     4311.26     4358.42    107.81 o 
   4   2  15      160.08      192.52     34.69 o 
   5   2  15     2420.24     2504.92    106.75 o 
   6   2  15     1766.43     1782.47    179.44 o 
   7   2  15       87.54       68.71     57.48 o 
 -10   3  15     5054.63     4898.91    237.02 o 
  -9   3  15       63.02      112.67     64.26 o 
  -8   3  15      262.05      422.29     80.12 o 
  -7   3  15     2520.63     2548.28    218.66 o 
  -6   3  15      264.88      202.32     52.40 o 
  -5   3  15       54.87       32.24     36.23 o 
  -4   3  15       88.70       79.77     37.25 o 
  -3   3  15       10.26        3.50     32.38 o 
  -2   3  15      226.09      273.85     45.52 o 
  -1   3  15        7.58      -27.35     27.35 o 
   0   3  15      367.52      458.33     46.20 o 
   1   3  15     2446.97     2239.72     96.18 o 
   2   3  15       29.94        8.55     35.97 o 
   3   3  15      658.91      738.39     72.58 o 
   4   3  15      655.94      675.83     53.93 o 
   5   3  15     1713.45     1867.58    119.32 o 
   6   3  15      570.94      766.14    134.37 o 
 -10   4  15     4171.21     4285.50    211.98 o 
  -9   4  15     2667.68     2542.93    156.06 o 
  -8   4  15      287.06      252.87     73.44 o 
  -7   4  15      941.33      992.29    146.47 o 
  -6   4  15       44.50       75.11     46.03 o 
  -5   4  15      510.88      620.11     68.45 o 
  -4   4  15     1187.11     1049.71     96.15 o 
  -3   4  15     1838.60     1809.14    125.65 o 
  -2   4  15      295.49      254.15     46.97 o 
  -1   4  15     2122.41     2228.55     95.70 o 
   0   4  15     1935.47     2042.75    114.47 o 
   1   4  15     2126.61     2151.52    169.42 o 
   2   4  15      486.60      539.68     72.88 o 
   3   4  15       87.26       85.03     54.74 o 
   4   4  15     2072.45     2136.70    122.40 o 
   5   4  15     2583.03     2702.95    140.34 o 
   6   4  15     2205.91     2169.72    157.32 o 
 -10   5  15      355.08      369.99     57.66 o 
  -9   5  15     5804.22     5796.07    268.73 o 
  -8   5  15     6656.86     6478.75    297.11 o 
  -7   5  15     3184.46     3233.85    137.52 o 
  -6   5  15       14.57       41.85     44.21 o 
  -5   5  15      230.67      240.91     55.17 o 
  -4   5  15       93.62      127.95     98.06 o 
  -3   5  15     2881.22     2772.33    106.73 o 
  -2   5  15    14281.61    14176.84    333.36 o 
  -1   5  15     5243.56     5436.24    197.38 o 
   0   5  15      631.54      625.09    103.49 o 
   1   5  15      706.41      676.51     74.88 o 
   2   5  15       71.19       26.10     49.31 o 
   3   5  15      455.02      555.39     73.91 o 
   4   5  15     1164.27     1260.50    101.58 o 
   5   5  15       23.56       -5.23     86.80 o 
   6   5  15     2570.25     2345.97    199.46 o 
  -9   6  15      864.15      847.09     95.14 o 
  -8   6  15      104.09      106.82     66.77 o 
  -7   6  15     1494.52     1524.84     96.10 o 
  -6   6  15      344.20      353.70     75.95 o 
  -5   6  15       52.42       29.59     44.84 o 
  -4   6  15      141.75      111.38     80.12 o 
  -3   6  15       38.74       16.47     43.82 o 
  -2   6  15     1008.93     1038.51     90.55 o 
  -1   6  15     2222.97     2336.79    175.26 o 
   0   6  15     2714.17     2253.33    171.92 o 
   1   6  15      430.42      518.32    107.66 o 
   2   6  15       89.53       72.18     56.75 o 
   3   6  15       55.72      -44.55     84.29 o 
   4   6  15      543.08      669.53    106.82 o 
   5   6  15     2792.46     2495.82    138.98 o 
  -8   7  15       95.45       55.08     64.26 o 
  -7   7  15      447.55      500.89     85.96 o 
  -6   7  15     2807.57     2700.61    146.47 o 
  -5   7  15      902.27      737.56    128.94 o 
  -4   7  15      846.09      975.74     80.82 o 
  -3   7  15     1168.80     1212.76     88.22 o 
  -2   7  15       93.24      124.77     56.33 o 
  -1   7  15      121.06       83.46     73.44 o 
   0   7  15     1342.44     1359.51    141.04 o 
   1   7  15       87.77      120.15     57.21 o 
   2   7  15      210.60      190.24     60.77 o 
   3   7  15      344.67      434.52    144.38 o 
   4   7  15       96.98       22.49     74.69 o 
  -8   8  15     2657.42     2566.30    161.07 o 
  -7   8  15     4721.29     4826.30    243.69 o 
  -6   8  15     2423.50     2164.03    156.06 o 
  -5   8  15       34.52       83.46     72.61 o 
  -4   8  15     4825.24     4584.28    248.70 o 
  -3   8  15     2076.12     1986.27    159.40 o 
  -2   8  15      343.46      324.65     88.46 o 
  -1   8  15        9.14       55.92     74.28 o 
   0   8  15       76.41        0.83     74.28 o 
   1   8  15      696.14      649.59    143.96 o 
   2   8  15     6702.01     6901.07    248.15 o 
   3   8  15     3544.18     3805.20    170.94 o 
   4   8  15      270.70      328.47     76.36 o 
  -6   9  15     5588.47     5942.96    290.43 o 
  -5   9  15    11426.98    11857.54    501.58 o 
  -4   9  15      917.77      849.59    111.00 o 
  -3   9  15      425.39      383.90     90.13 o 
  -2   9  15        8.57       -9.18     71.77 o 
  -1   9  15      401.83      262.89     91.80 o 
   0   9  15     1233.38     1108.31    134.37 o 
   1   9  15     1118.99      896.33    131.86 o 
   2   9  15     1129.35      907.57     92.88 o 
  -4  10  15      639.94      519.10    103.49 o 
  -3  10  15     1536.52     1531.43    148.55 o 
  -2  10  15     1060.49      991.47    126.85 o 
  -1  10  15     1165.24     1052.39    131.03 o 
   0  10  15      510.37      422.29    104.32 o 
 -10   0  16      380.92      569.18     97.64 o 
  -9   0  16      433.20      483.21     93.47 o 
  -8   0  16       25.61       26.71     68.43 o 
  -7   0  16     2926.02     3085.40    197.79 o 
  -6   0  16    13040.70    12198.04    519.10 o 
  -5   0  16     3600.49     3084.56    198.63 o 
  -4   0  16      793.48      765.30    111.00 o 
  -3   0  16        4.51       41.73     75.11 o 
  -2   0  16      646.84      532.45    103.49 o 
  -1   0  16     3311.28     3010.29    203.63 o 
   0   0  16     3040.99     2797.47    199.46 o 
   1   0  16       26.19      -15.02     70.10 o 
   2   0  16     6234.56     6305.99    331.32 o 
   3   0  16    14759.66    14601.59    626.76 o 
   4   0  16      303.04      352.19    105.99 o 
   5   0  16      646.59      569.18    117.67 o 
  -9   1  16       32.22       91.67     50.84 o 
  -8   1  16     1140.54     1119.99    121.01 o 
  -7   1  16        9.32       12.52     67.60 o 
  -6   1  16       18.31      121.85     72.61 o 
  -5   1  16     1008.60      985.62    116.84 o 
  -4   1  16     2897.06     2918.48    192.79 o 
  -3   1  16       60.35       78.46     52.16 o 
  -2   1  16       52.58       22.93     51.02 o 
  -1   1  16     2660.61     2898.04    141.33 o 
   0   1  16     2391.69     2618.82    136.61 o 
   1   1  16     2922.31     3101.37    150.76 o 
   2   1  16     5492.89     5566.59    215.66 o 
   3   1  16      134.05      114.65     61.89 o 
   4   1  16      684.50      645.55     84.97 o 
   5   1  16       95.92       55.92     57.99 o 
  -9   2  16      887.09      787.83    103.49 o 
  -8   2  16      216.46      237.02     78.45 o 
  -7   2  16       61.63       95.14     70.10 o 
  -6   2  16      201.12      194.45     78.45 o 
  -5   2  16      115.16       54.25     68.43 o 
  -4   2  16      527.22      609.23    103.49 o 
  -3   2  16     1754.80     1338.65    135.20 o 
  -2   2  16       19.13      -30.04     64.26 o 
  -1   2  16      209.28      213.65     84.29 o 
   0   2  16      446.54      498.56     82.20 o 
   1   2  16     1668.93     1549.38    135.20 o 
   2   2  16       51.78       28.35     62.18 o 
   3   2  16       49.42       44.51     57.26 o 
   4   2  16      734.89      946.35     91.92 o 
   5   2  16     1137.10      973.21     95.14 o 
  -9   3  16      519.28      494.06     88.46 o 
  -8   3  16     1231.11     1052.39    115.17 o 
  -7   3  16     2080.71     2194.08    158.57 o 
  -6   3  16       86.76       95.98     70.94 o 
  -5   3  16     1345.95     1151.70    121.85 o 
  -4   3  16      144.90      115.17     75.95 o 
  -3   3  16     2318.66     2300.90    170.25 o 
  -2   3  16     6668.91     6820.09    334.66 o 
  -1   3  16     4038.60     3828.16    231.18 o 
   0   3  16      365.98      454.84    100.15 o 
   1   3  16      505.13      466.52    104.32 o 
   2   3  16       12.22       37.70     55.98 o 
   3   3  16     1513.17     1541.01    113.89 o 
   4   3  16     5849.19     6077.26    320.89 o 
   5   3  16     1215.46     1150.05    101.91 o 
  -9   4  16     4152.02     4283.00    227.00 o 
  -8   4  16     1334.17     1286.90    122.68 o 
  -7   4  16        3.60       20.03     64.26 o 
  -6   4  16       43.88       99.31     67.60 o 
  -5   4  16     1415.50     1435.46    136.03 o 
  -4   4  16     2018.65     1818.52    148.55 o 
  -3   4  16     4844.15     4490.81    249.54 o 
  -2   4  16     1452.18     1436.29    140.21 o 
  -1   4  16     1919.47     1886.96    160.24 o 
   0   4  16     1322.78     1485.53    146.88 o 
   1   4  16      412.27      414.78    101.82 o 
   2   4  16      480.20      372.22    104.32 o 
   3   4  16      235.30      193.95     52.89 o 
   4   4  16       12.86      -22.68     86.80 o 
  -8   5  16      906.49      731.08    100.15 o 
  -7   5  16        7.36       10.85     65.93 o 
  -6   5  16      334.97      201.97     78.45 o 
  -5   5  16     1601.72     1619.90    138.54 o 
  -4   5  16        3.39       10.85     71.77 o 
  -3   5  16      182.59      216.15     83.46 o 
  -2   5  16       23.73      -18.36     70.94 o 
  -1   5  16      144.07      146.05     83.46 o 
   0   5  16       16.73      111.83     80.95 o 
   1   5  16       18.76       23.37     75.11 o 
   2   5  16       94.67      111.00     82.62 o 
   3   5  16      356.68      245.99    105.16 o 
   4   5  16      175.56      161.72     66.82 o 
  -7   6  16     2242.34     2313.42    163.58 o 
  -6   6  16       64.10       88.46     71.77 o 
  -5   6  16      248.73      242.86     80.95 o 
  -4   6  16     1753.50     1862.75    151.06 o 
  -3   6  16     7098.96     6784.20    332.99 o 
  -2   6  16      770.62      820.38    117.67 o 
  -1   6  16     1157.92     1245.17    136.87 o 
   0   6  16     1212.84     1352.83    143.55 o 
   1   6  16       60.45      -55.08     71.77 o 
   2   6  16      903.73      801.18    126.02 o 
   3   6  16      804.10      637.83     83.83 o 
  -6   7  16      449.93      499.07     95.14 o 
  -5   7  16     6619.38     7248.22    345.51 o 
  -4   7  16      955.39     1034.03    124.35 o 
  -3   7  16       76.09      -49.24     65.93 o 
  -2   7  16     2025.33     2054.71    167.75 o 
  -1   7  16     1768.09     1668.30    157.73 o 
   0   7  16      513.55      481.55    106.82 o 
   1   7  16     3143.85     3150.49    218.66 o 
   2   7  16     1026.71     1024.01    138.54 o 
  -5   8  16        1.11        9.18     72.61 o 
  -4   8  16     1759.92     1729.22    149.39 o 
  -3   8  16      582.51      636.78    110.16 o 
  -2   8  16       14.75      -25.04     74.28 o 
  -1   8  16      103.11      112.67     84.29 o 
   0   8  16      197.10      155.23     90.97 o 
   1   8  16      327.16      462.35    116.00 o 
  -8   1  17     3216.26     3195.83    146.64 o 
  -7   1  17     4065.62     4248.73    222.83 o 
  -6   1  17        0.61       56.03     54.57 o 
  -5   1  17     1598.90     1463.76    275.41 o 
  -4   1  17      952.67      935.75    113.50 o 
  -3   1  17        3.22      -32.16     49.80 o 
  -2   1  17      330.28      287.56     67.86 o 
  -1   1  17       45.59       31.20     56.75 o 
   0   1  17        1.22       56.53     58.70 o 
   1   1  17     2597.53     2869.94    221.58 o 
   2   1  17     4434.75     4223.81    186.76 o 
   3   1  17       39.91      -10.85     60.43 o 
  -7   2  17       66.78      107.66     81.79 o 
  -6   2  17     4064.43     3905.78    232.84 o 
  -5   2  17     1694.81     1463.00    142.71 o 
  -4   2  17      194.45      237.02     88.46 o 
  -3   2  17      111.90       85.96     77.61 o 
  -2   2  17      231.46      207.91     64.25 o 
  -1   2  17      454.65      603.39    116.84 o 
   0   2  17     2841.84     2902.41    151.92 o 
   1   2  17      256.95      228.85     67.57 o 
   2   2  17     1168.38     1096.43    102.01 o 
   3   2  17     1409.86     1558.18    119.47 o 
  -7   3  17      354.84      327.99     90.97 o 
  -6   3  17      117.63      179.43     83.46 o 
  -5   3  17     1325.15     1120.82    126.02 o 
  -4   3  17      485.76      325.48     92.64 o 
  -3   3  17       14.11       31.71     75.11 o 
  -2   3  17     2290.36     2661.44    196.12 o 
  -1   3  17      305.93      403.93    102.65 o 
   0   3  17      310.98      330.16     73.06 o 
   1   3  17        9.34       36.99     59.52 o 
   2   3  17        6.50      -55.39     55.39 o 
   3   3  17       34.21       13.20     91.39 o 
  -7   4  17       77.54      121.01     76.78 o 
  -6   4  17      229.37      284.59     86.80 o 
  -5   4  17      402.06      401.43     98.48 o 
  -4   4  17     2341.56     2181.56    169.42 o 
  -3   4  17     7069.55     6961.13    345.51 o 
  -2   4  17     2307.77     2441.11    183.60 o 
  -1   4  17       33.55       -4.17     77.61 o 
   0   4  17      188.83      175.26     95.98 o 
   1   4  17       10.18       81.79     90.97 o 
   2   4  17      448.45      476.58     84.36 o 
  -6   5  17      221.54      191.95     85.96 o 
  -5   5  17     3763.13     3731.35    226.17 o 
  -4   5  17     2715.76     2608.86    188.61 o 
  -3   5  17      537.57      606.73    108.49 o 
  -2   5  17     5432.63     5380.46    292.10 o 
  -1   5  17     3990.88     4025.12    250.37 o 
   0   5  17      291.62      334.66    102.65 o 
   1   5  17      272.55      197.79     96.81 o 
  -4   6  17      923.73     1072.42    131.03 o 
  -3   6  17     4462.18     4258.80    248.70 o 
  -2   6  17     1422.95     1286.90    142.71 o 
  -1   6  17       35.78       72.61     85.96 o 
   0   6  17        9.90       56.75     85.13 o 
  -5   0  18     3182.64     2960.21    209.48 o 
  -4   0  18      132.57       42.56     80.95 o 
  -3   0  18      160.16       71.77     87.63 o 
  -2   0  18      224.89      326.32    109.33 o 
  -1   0  18      286.03      264.56    106.82 o 
   0   0  18     6362.99     7137.22    375.56 o 
  -5   1  18      784.15      737.10     85.96 o 
  -4   1  18       11.14      -15.97     56.93 o 
  -3   1  18       88.14       61.04     60.49 o 
  -2   1  18     1908.55     1842.79    191.53 o 
  -1   1  18     1258.89     1252.07    107.28 o 
   0   1  18      200.81      134.96     72.27 o 
  -4   2  18       58.71      -53.10     55.46 o 
  -3   2  18       29.18       12.55     59.29 o 
  -2   2  18      671.67      729.83     89.68 o 
  -1   2  18       75.29       86.32     62.26 o 
  -3   3  18     1497.54     1594.86    162.74 o 
  -2   3  18       65.38       87.63     87.63 o 
                                                 
